# Supplementary material for: A consistent budgeting of terrestrial carbon fluxes
Source: Nat Commun. 2024 Aug 28;15:7426. doi: 10.1038/s41467-024-51126-x (PMC11358497; doi:10.1038/s41467-024-51126-x)
Supplement: Supplementary file 4 — Supplementary Data 1 [file 41467_2024_51126_MOESM4_ESM.xlsx]

## Sheet: Sheet1
BLUE	CABLE-POP	CLASSIC	JSBACH	JULES-ES	LPJ-GUESS	ORCHIDEE	SDGVM	YIBs
1 - Tropical evergreen forest	0 - Evergreen needleleaf forest	1 - Needleleaf evergreen	1 - Bare land	1 - BdlDcd	1 - Boreal needleleaf evergreen (BNE)	1 - Bare soil	1 - BARE	1 - Evergreen Broadleaf Forest
2 - Tropical deciduous forest	1 - Evergreen Broadleaf Forest	2 - Needleleaf deciduous	2 - Glacier	2 - BdlEvgTrop	2 - Boreal shade-intolerant needleleaf evergreen (BINE)	2 - Tropical Broadleaf Evergreen	2 - CITY	2 - Evergreen Needleleaf Forest
3 - Temperate evergreen broadleaf forest	2 - Deciduous Needleleaf Forest	3 - Broadleaf evergreen	3 - Tropical evergreen trees	3 - BdlEvgTemp	3 - Boreal needleleaf summergreen (BNS)	3 - Tropical Broadleaf Raingreen	3 - C3	3 - Deciduous Broadleaf Forest
4 - Temperate/boreal deciduous broadleaf forest	3 - Deciduous Broadleaf Forest	4 - Broadleaf cold deciduous	4 - Tropical deciduous trees	4 - NdlDcd	4 - Temperate needleleaf evergreen (TeNE)	4 - Temperate Needleleaf Evergreen	4 - C3crop	4 - Shrubland
5 - Temperate/boreal evergreen conifers	4 - shrub	5 - Broadleaf drought/dry deciduous	5 - Extra-tropical evergreen trees	5 - NdlEvg	5 - Temperate broadleaf summergreen (TeBS)	5 - Temperate Broadleaf Evergreen	5 - C4	5 - C3 grassland
6 - Temperate/boreal deciduous conifers	5 - C3 grass	6 - C3 crop	6 - Extra-tropical deciduous trees	6 - c3grass	6 - Temperate shade-intolerant broadleaf summergreen (IBS)	6 - Temperate Broadleaf Summergreen	6 - C4crop	6 - C4 grassland
7 - Raingreen shrubs	6 - C4 grass	7 - C4 crop	7 - Raingreen shrubs	7 - c3crop	7 - Temperate broadleaf evergreen (TeBE)	7 - Boreal Needleleaf Evergreen	7 - DcBl	7 - C3 cropland
8 - Summergreen shrubs	7 - tundra	8 - C3 grass	8 - Deciduous shrubs	8 - c3pasture	8 - Tropical broadleaf evergreen (TrBE)	8 - Boreal Broadleaf Summergreen	8 - DcNl	8 - C4 cropland
9 - C3 natural grasses	8 - barren	9 - C4 grass	9 - C3 grass	9 - c4grass	9 - Tropical broadleaf evergreen (TrBE)	9 - Boreal Needleleaf Deciduous	9 - EvBl
10 - C4 natural grasses	9 - ice		10 - C4 grass	10 - c4crop	10 - Tropical broadleaf raingreen (TrBR)	10 - Temperate Natural Grassland (C3)	10 - EvNl
11 - Tundra			11 - C3 pasture	11 - c4pasture	11 - C3 grass (C3G)	11 - Natural Grassland (C4)
			12 - C4 pasture	12 - shrubDcd	12 - C4 grass	12 - Crops (C3)
			13 - C3 Crops	13 - shrubEvg	13 - C3 grass in pasture	13 - Crops (C4)
			14 - C4 Crops	14 - urban	14 - C4 grass in pasture	14 - Tropical Natural Grassland (C3)
				15 - lake	15,16,17,20,21,22 - C3 crop types	15 - Boreal Natural Grassland (C3)
				16 - soil	18,19,23,24 - C4 crop types
				17 - ice
