# Supplementary material for: A consistent budgeting of terrestrial carbon fluxes
Source: Nat Commun. 2024 Aug 28;15:7426. doi: 10.1038/s41467-024-51126-x (PMC11358497; doi:10.1038/s41467-024-51126-x)
Supplement: Supplementary file 5 — Supplementary Data 2 [file 41467_2024_51126_MOESM5_ESM.xlsx]

## Sheet: Sheet1
BLUE	CABLE-POP	CLASSIC	JSBACH	JULES-ES	LPJ-GUESS	ORCHIDEE	SDGVM	YIBs
1	1 - masked out "tropical" region based on BLUE distribution	3 - masked out "tropical" region based on BLUE distribution	3	2	8,9	2	9 - masked out "tropical" region based on BLUE distribution	1 - masked out "tropical" region based on BLUE distribution
2	3 - masked out "tropical" region based on BLUE distribution	5 - masked out "tropical" region based on BLUE distribution	4	1 - masked out "tropical" region based on BLUE distribution	10	3	7 - masked out "tropical" region based on BLUE distribution	3 - masked out "tropical" region based on BLUE distribution
3	1 - masked out "temperate/boreal" region based on BLUE distribution	3 - masked out "temperate/boreal" region based on BLUE distribution	5	3	7	5	9 - masked out "temperate/boreal" region based on BLUE distribution	1 - masked out "temperate/boreal" region based on BLUE distribution
4	3 - masked out "temperate/boreal" region based on BLUE distribution	4,5 - for 5: masked out "temperate/boreal" region based on BLUE distribution	6	1	5,6	6,8	7 - masked out "temperate/boreal" region based on BLUE distribution	3 - masked out "temperate/boreal" region based on BLUE distribution
5	0	1	5	5	1,2,4	4,7	10	2
6	2	2	6	4	3	9	8	2
7	4 - masked out "raingreen" region based on BLUE distribution	20% of 9, 60% of 5 (masked out "tropical" region based on BLUE distribution)*	7	13	20% of 12, 60% of 10*	10% of 11, 10% of 14, 20% of 1, 60% of 3*	20% of 5, 20% of 1, 60% of 7 (masked out "tropical" region based on BLUE distribution)*	4 - masked out "raingreen" region based on BLUE distribution
8	4 - masked out "summergreen" region based on BLUE distribution	20% of 8, 30% of 5 (masked out "temperate/boreal region based on BLUE distribution), 30% of 4*	8	12	20% of 11, 30% of 5, 30% of 6*	10% of 10, 10% of 15, 20% of 1, 30% of 6, 30% of 8*	20% of 3, 20% of 1, 60% of 7 (masked out "temperate/boreal region based on BLUE distribution)*	4 - masked out "summergreen" region based on BLUE distribution
9	5	8	9	6	11	10,14,15	3	5
10	6	9	10	9	12	11	5	6
11	7	8 - masked out "Tundra" region based on BLUE distribution	9 - masked out "Tundra" region based on BLUE distribution	6 - masked out "Tundra" region based on BLUE distribution	11 - masked out "Tundra" region based on BLUE distribution	15 - masked out "Tundra" region based on BLUE distribution	3 - masked out "Tundra" region based on BLUE distribution	5 - masked out "Tundra" region based on BLUE distribution
Pasture C3	5**	6**	11**	8**	13**	10,14,15**	4**	7**
Pasture C4	6**	7**	12**	11**	14**	11**	6**	8**
Crop C3	5**	6**	13**	7**	15,16,17,20,21,22**	12**	4**	7**
Crop C4	6**	7**	14**	10**	18,19,23,24**	13**	6**	8**
