# Supplementary material for: A consistent budgeting of terrestrial carbon fluxes
Source: Nat Commun. 2024 Aug 28;15:7426. doi: 10.1038/s41467-024-51126-x (PMC11358497; doi:10.1038/s41467-024-51126-x)
Supplement: Supplementary file 6 — Source Data [file 41467_2024_51126_MOESM6_ESM.zip]

Archive with 7 entries (6 files):
- Source Data/
- Source Data/Data_Figure1ab.xlsx
- Source Data/Data_Figure1c.nc
- Source Data/Data_Figure2.xlsx
- Source Data/Data_Figure3.nc
- Source Data/Data_Figure4.xlsx
- Source Data/Data_Figure5.xlsx
