# Supplementary material for: A consistent budgeting of terrestrial carbon fluxes
Source: Nat Commun. 2024 Aug 28;15:7426. doi: 10.1038/s41467-024-51126-x (PMC11358497; doi:10.1038/s41467-024-51126-x)
Supplement: Supplementary file 6 — Source Data [file 41467_2024_51126_MOESM6_ESM.zip › Source Data/Data_Figure1ab.xlsx]

## Sheet: Figure1a
unit: GtC/year	ELUC_trans	ELUC_trans_min	ELUC_trans_max		ELUC_pd		ELUC_pi	ELUC_pi_min	ELUC_pi_max		ELUC_TRENDY	ELUC_TRENDY_min	ELUC_TRENDY_max		EnvContr	EnvContr_min	EnvContr_max
1850	0.781	0.743	0.809		0.833		0.762	0.714	0.799		0.404	0.243	0.566		0.019	0.01	0.042
1851	0.82	0.78	0.85		0.876		0.799	0.747	0.838		0.496	0.307	0.684		0.021	0.01	0.045
1852	0.84	0.799	0.871		0.897		0.818	0.764	0.859		0.538	0.334	0.741		0.021	0.011	0.048
1853	0.86	0.817	0.892		0.919		0.838	0.781	0.88		0.516	0.282	0.75		0.022	0.011	0.049
1854	0.867	0.824	0.899		0.926		0.844	0.787	0.887		0.519	0.294	0.744		0.023	0.011	0.05
1855	0.876	0.832	0.909		0.935		0.853	0.795	0.896		0.538	0.321	0.755		0.023	0.011	0.051
1856	0.886	0.842	0.92		0.947		0.863	0.804	0.907		0.567	0.377	0.756		0.023	0.012	0.052
1857	0.893	0.849	0.927		0.954		0.87	0.81	0.914		0.548	0.358	0.737		0.024	0.012	0.053
1858	0.902	0.856	0.936		0.962		0.878	0.817	0.923		0.534	0.336	0.731		0.024	0.012	0.053
1859	0.907	0.861	0.942		0.968		0.883	0.822	0.928		0.526	0.298	0.755		0.025	0.012	0.054
1860	0.807	0.769	0.84		0.856		0.786	0.736	0.827		0.55	0.353	0.747		0.021	0.011	0.046
1861	0.762	0.727	0.793		0.806		0.742	0.696	0.781		0.428	0.238	0.619		0.02	0.01	0.043
1862	0.735	0.702	0.765		0.776		0.716	0.672	0.753		0.448	0.274	0.621		0.019	0.01	0.042
1863	0.723	0.69	0.752		0.763		0.704	0.661	0.741		0.484	0.294	0.674		0.019	0.01	0.041
1864	0.707	0.675	0.736		0.745		0.689	0.647	0.725		0.461	0.279	0.643		0.018	0.01	0.04
1865	0.697	0.665	0.725		0.734		0.679	0.638	0.714		0.438	0.257	0.62		0.018	0.01	0.04
1866	0.687	0.656	0.715		0.724		0.669	0.629	0.704		0.454	0.232	0.677		0.018	0.01	0.04
1867	0.673	0.643	0.701		0.708		0.655	0.616	0.69		0.466	0.295	0.637		0.018	0.01	0.039
1868	0.663	0.633	0.69		0.697		0.645	0.607	0.679		0.434	0.24	0.629		0.018	0.01	0.039
1869	0.653	0.624	0.68		0.686		0.635	0.597	0.669		0.429	0.237	0.62		0.018	0.01	0.039
1870	0.763	0.729	0.792		0.803		0.743	0.698	0.779		0.461	0.235	0.686		0.02	0.011	0.044
1871	0.807	0.772	0.839		0.849		0.787	0.74	0.826		0.54	0.343	0.737		0.021	0.012	0.046
1872	0.837	0.8	0.87		0.879		0.815	0.768	0.857		0.601	0.374	0.829		0.021	0.013	0.047
1873	0.864	0.827	0.9		0.907		0.842	0.793	0.886		0.59	0.328	0.852		0.022	0.013	0.049
1874	0.886	0.848	0.923		0.929		0.863	0.813	0.909		0.576	0.313	0.839		0.023	0.013	0.05
1875	0.9	0.862	0.938		0.943		0.877	0.827	0.924		0.642	0.358	0.927		0.023	0.014	0.051
1876	0.919	0.88	0.958		0.962		0.895	0.843	0.943		0.664	0.397	0.931		0.024	0.014	0.053
1877	0.93	0.892	0.97		0.974		0.906	0.855	0.955		0.647	0.398	0.897		0.024	0.014	0.053
1878	0.946	0.907	0.987		0.989		0.921	0.868	0.971		0.622	0.384	0.861		0.025	0.014	0.055
1879	0.959	0.92	1		1.002		0.933	0.88	0.984		0.635	0.337	0.933		0.025	0.015	0.056
1880	0.957	0.917	1		1		0.931	0.877	0.983		0.65	0.427	0.872		0.026	0.015	0.058
1881	0.98	0.939	1.024		1.024		0.952	0.897	1.006		0.586	0.34	0.833		0.028	0.016	0.06
1882	0.991	0.95	1.036		1.035		0.962	0.906	1.017		0.618	0.421	0.814		0.029	0.017	0.061
1883	1.002	0.961	1.047		1.047		0.972	0.916	1.028		0.697	0.44	0.953		0.029	0.017	0.062
1884	1.014	0.973	1.06		1.059		0.984	0.926	1.039		0.689	0.471	0.908		0.03	0.018	0.064
1885	1.019	0.978	1.065		1.064		0.988	0.93	1.044		0.664	0.434	0.895		0.031	0.018	0.065
1886	1.029	0.988	1.075		1.074		0.997	0.939	1.054		0.69	0.41	0.97		0.032	0.019	0.066
1887	1.034	0.993	1.08		1.078		1.001	0.943	1.058		0.715	0.504	0.927		0.032	0.019	0.067
1888	1.033	0.993	1.079		1.076		1	0.942	1.057		0.68	0.417	0.944		0.032	0.02	0.067
1889	1.045	1.005	1.092		1.089		1.012	0.953	1.069		0.695	0.455	0.935		0.033	0.02	0.069
1890	1.101	1.057	1.147		1.149		1.064	1.001	1.122		0.712	0.431	0.993		0.036	0.021	0.075
1891	1.141	1.096	1.189		1.192		1.103	1.036	1.162		0.735	0.475	0.995		0.038	0.022	0.079
1892	1.162	1.116	1.21		1.214		1.122	1.054	1.182		0.792	0.513	1.071		0.04	0.023	0.082
1893	1.175	1.128	1.222		1.227		1.134	1.064	1.193		0.786	0.481	1.09		0.041	0.023	0.083
1894	1.187	1.14	1.234		1.24		1.145	1.076	1.205		0.768	0.465	1.071		0.042	0.024	0.085
1895	1.206	1.159	1.253		1.26		1.163	1.092	1.222		0.855	0.537	1.172		0.043	0.024	0.087
1896	1.215	1.167	1.262		1.268		1.171	1.099	1.23		0.862	0.581	1.144		0.044	0.025	0.088
1897	1.224	1.176	1.271		1.277		1.179	1.108	1.238		0.839	0.554	1.124		0.045	0.025	0.09
1898	1.23	1.182	1.276		1.283		1.185	1.113	1.243		0.779	0.478	1.079		0.046	0.026	0.09
1899	1.24	1.191	1.286		1.292		1.193	1.121	1.251		0.81	0.478	1.142		0.047	0.026	0.092
1900	1.302	1.253	1.351		1.357		1.253	1.177	1.315		0.833	0.566	1.101		0.049	0.028	0.096
1901	1.351	1.3	1.402		1.407		1.299	1.22	1.365		0.776	0.462	1.09		0.051	0.03	0.1
1902	1.389	1.337	1.443		1.446		1.336	1.255	1.404		0.82	0.551	1.089		0.053	0.031	0.103
1903	1.413	1.36	1.468		1.469		1.358	1.276	1.428		0.954	0.627	1.281		0.055	0.032	0.105
1904	1.433	1.381	1.49		1.489		1.378	1.294	1.449		0.918	0.619	1.216		0.056	0.033	0.107
1905	1.454	1.401	1.511		1.509		1.397	1.313	1.469		0.901	0.617	1.185		0.057	0.034	0.109
1906	1.472	1.418	1.53		1.527		1.414	1.329	1.487		0.955	0.604	1.307		0.058	0.035	0.11
1907	1.493	1.439	1.551		1.548		1.433	1.347	1.508		0.948	0.653	1.243		0.059	0.036	0.112
1908	1.502	1.449	1.561		1.556		1.442	1.356	1.517		0.933	0.607	1.26		0.06	0.036	0.113
1909	1.509	1.455	1.568		1.562		1.448	1.362	1.523		0.925	0.627	1.223		0.061	0.037	0.114
1910	1.464	1.409	1.523		1.517		1.401	1.315	1.478		0.938	0.581	1.296		0.063	0.037	0.117
1911	1.45	1.395	1.507		1.503		1.385	1.298	1.46		0.847	0.5	1.193		0.065	0.038	0.12
1912	1.436	1.382	1.491		1.49		1.37	1.284	1.443		0.937	0.559	1.315		0.066	0.039	0.122
1913	1.414	1.36	1.466		1.466		1.347	1.262	1.417		0.892	0.498	1.286		0.067	0.039	0.124
1914	1.41	1.357	1.46		1.463		1.341	1.256	1.41		0.883	0.504	1.262		0.069	0.04	0.126
1915	1.395	1.343	1.443		1.447		1.325	1.241	1.392		0.982	0.606	1.358		0.07	0.04	0.127
1916	1.372	1.32	1.418		1.422		1.302	1.219	1.366		0.955	0.599	1.312		0.07	0.041	0.128
1917	1.363	1.311	1.407		1.412		1.292	1.209	1.355		0.902	0.521	1.284		0.071	0.041	0.13
1918	1.353	1.301	1.396		1.401		1.28	1.199	1.342		0.798	0.391	1.205		0.072	0.042	0.13
1919	1.34	1.29	1.382		1.388		1.267	1.186	1.328		0.882	0.495	1.27		0.073	0.042	0.131
1920	1.44	1.385	1.485		1.492		1.361	1.274	1.426		0.889	0.532	1.246		0.079	0.047	0.143
1921	1.475	1.419	1.522		1.527		1.393	1.304	1.461		0.88	0.488	1.271		0.082	0.05	0.146
1922	1.502	1.445	1.55		1.555		1.418	1.327	1.488		0.943	0.584	1.302		0.085	0.051	0.149
1923	1.512	1.454	1.56		1.563		1.426	1.335	1.497		0.966	0.59	1.342		0.086	0.053	0.15
1924	1.529	1.471	1.577		1.58		1.441	1.349	1.513		0.972	0.533	1.41		0.088	0.054	0.152
1925	1.537	1.48	1.585		1.587		1.447	1.355	1.52		0.941	0.504	1.378		0.09	0.055	0.154
1926	1.544	1.488	1.592		1.592		1.452	1.36	1.525		0.969	0.628	1.311		0.091	0.056	0.158
1927	1.551	1.497	1.599		1.598		1.458	1.365	1.531		0.994	0.56	1.428		0.093	0.058	0.16
1928	1.556	1.502	1.603		1.602		1.461	1.368	1.534		1.024	0.663	1.385		0.095	0.059	0.161
1929	1.559	1.506	1.606		1.605		1.463	1.37	1.537		0.983	0.607	1.359		0.096	0.059	0.163
1930	1.567	1.513	1.612		1.612		1.469	1.375	1.541		0.933	0.505	1.362		0.098	0.06	0.166
1931	1.582	1.528	1.627		1.628		1.482	1.387	1.554		0.914	0.514	1.314		0.1	0.061	0.17
1932	1.592	1.538	1.636		1.638		1.491	1.394	1.562		0.951	0.528	1.373		0.102	0.061	0.172
1933	1.592	1.537	1.634		1.637		1.489	1.392	1.559		1.027	0.615	1.439		0.103	0.062	0.173
1934	1.589	1.535	1.631		1.634		1.486	1.39	1.555		0.921	0.513	1.328		0.103	0.062	0.173
1935	1.591	1.539	1.633		1.635		1.487	1.391	1.556		0.961	0.567	1.355		0.104	0.062	0.174
1936	1.594	1.543	1.635		1.638		1.489	1.393	1.558		0.917	0.486	1.347		0.105	0.062	0.174
1937	1.595	1.546	1.635		1.638		1.489	1.392	1.557		0.973	0.517	1.429		0.106	0.063	0.175
1938	1.596	1.549	1.635		1.638		1.489	1.392	1.557		0.987	0.619	1.355		0.107	0.063	0.177
1939	1.595	1.55	1.634		1.637		1.487	1.391	1.555		0.976	0.575	1.376		0.107	0.063	0.177
1940	1.723	1.67	1.768		1.773		1.597	1.484	1.678		1.015	0.578	1.452		0.126	0.073	0.212
1941	1.8	1.745	1.846		1.855		1.663	1.541	1.75		1.15	0.598	1.702		0.138	0.079	0.231
1942	1.829	1.775	1.876		1.885		1.685	1.56	1.775		1.232	0.665	1.8		0.144	0.083	0.241
1943	1.843	1.791	1.888		1.9		1.694	1.566	1.785		1.171	0.619	1.723		0.149	0.085	0.249
1944	1.829	1.779	1.873		1.885		1.678	1.549	1.768		1.178	0.606	1.75		0.152	0.086	0.252
1945	1.823	1.774	1.865		1.878		1.669	1.539	1.759		1.191	0.654	1.728		0.155	0.087	0.257
1946	1.807	1.76	1.848		1.862		1.651	1.521	1.741		1.145	0.637	1.653		0.156	0.088	0.258
1947	1.784	1.74	1.824		1.837		1.627	1.497	1.716		1.187	0.618	1.757		0.157	0.089	0.26
1948	1.765	1.724	1.803		1.817		1.607	1.477	1.695		1.205	0.635	1.774		0.158	0.089	0.262
1949	1.742	1.703	1.778		1.792		1.582	1.452	1.668		1.157	0.582	1.733		0.16	0.089	0.263
1950	2.065	2.015	2.11		2.125		1.875	1.72	1.98		1.265	0.683	1.848		0.19	0.106	0.311
1951	2.119	2.074	2.164		2.177		1.926	1.769	2.033		1.471	0.86	2.081		0.193	0.108	0.315
1952	2.213	2.17	2.261		2.271		2.012	1.848	2.125		1.343	0.741	1.945		0.2	0.113	0.328
1953	2.276	2.231	2.326		2.333		2.07	1.901	2.189		1.445	0.844	2.046		0.206	0.116	0.337
1954	2.364	2.319	2.416		2.421		2.15	1.975	2.275		1.492	0.919	2.064		0.214	0.121	0.351
1955	2.438	2.393	2.492		2.495		2.217	2.037	2.348		1.635	0.934	2.336		0.221	0.125	0.362
1956	2.525	2.48	2.581		2.582		2.296	2.11	2.432		1.764	1.122	2.407		0.229	0.13	0.376
1957	2.619	2.575	2.677		2.676		2.381	2.187	2.523		1.659	1.059	2.258		0.238	0.136	0.392
1958	2.704	2.659	2.764		2.761		2.456	2.257	2.605		1.678	1.059	2.297		0.247	0.141	0.407
1959	2.904	2.857	2.962		2.965		2.635	2.423	2.783		1.83	1.209	2.452		0.269	0.152	0.44
1960	2.408	2.372	2.458		2.452		2.183	2.01	2.315		1.876	1.124	2.627		0.225	0.129	0.366
1961	2.203	2.171	2.245		2.241		1.995	1.841	2.108		1.518	0.779	2.256		0.208	0.118	0.335
1962	2.081	2.054	2.118		2.112		1.885	1.738	1.991		1.463	0.766	2.16		0.195	0.113	0.317
1963	1.959	1.936	1.992		1.987		1.769	1.63	1.868		1.252	0.653	1.85		0.19	0.108	0.307
1964	1.888	1.868	1.917		1.912		1.703	1.569	1.797		1.291	0.754	1.828		0.185	0.105	0.3
1965	1.662	1.647	1.684		1.679		1.494	1.381	1.572		1.176	0.659	1.693		0.167	0.093	0.268
1966	1.605	1.593	1.624		1.619		1.442	1.333	1.515		1.096	0.603	1.588		0.163	0.091	0.263
1967	1.722	1.71	1.742		1.733		1.552	1.438	1.63		1.22	0.736	1.705		0.17	0.098	0.275
1968	1.813	1.803	1.835		1.821		1.641	1.523	1.728		1.381	0.858	1.905		0.172	0.104	0.28
1969	1.599	1.592	1.614		1.603		1.435	1.332	1.51		1.358	0.917	1.8		0.164	0.096	0.263
1970	1.544	1.538	1.552		1.546		1.371	1.268	1.446		1.161	0.676	1.646		0.172	0.095	0.276
1971	1.523	1.52	1.53		1.522		1.349	1.244	1.424		1.358	0.853	1.864		0.174	0.096	0.281
1972	1.601	1.597	1.611		1.597		1.418	1.305	1.493		1.172	0.685	1.659		0.183	0.104	0.299
1973	1.531	1.527	1.543		1.524		1.348	1.241	1.426		1.255	0.81	1.7		0.184	0.101	0.296
1974	1.438	1.433	1.453		1.427		1.257	1.155	1.334		1.392	0.821	1.962		0.181	0.098	0.291
1975	1.479	1.472	1.495		1.464		1.291	1.185	1.37		1.297	0.74	1.853		0.188	0.102	0.304
1976	1.436	1.427	1.455		1.418		1.244	1.139	1.327		1.348	0.767	1.929		0.192	0.102	0.311
1977	1.538	1.526	1.558		1.516		1.337	1.226	1.419		1.141	0.579	1.702		0.201	0.11	0.327
1978	1.447	1.433	1.47		1.421		1.253	1.151	1.331		1.382	0.884	1.879		0.195	0.106	0.314
1979	1.4	1.382	1.425		1.37		1.207	1.11	1.284		1.205	0.673	1.737		0.192	0.105	0.31
1980	1.45	1.431	1.478		1.416		1.246	1.146	1.328		1.116	0.611	1.62		0.204	0.109	0.327
1981	1.651	1.629	1.681		1.612		1.428	1.316	1.513		1.375	0.885	1.864		0.223	0.123	0.361
1982	1.636	1.612	1.668		1.593		1.413	1.304	1.497		1.471	0.942	1.999		0.224	0.122	0.361
1983	1.911	1.881	1.949		1.862		1.661	1.534	1.75		1.404	0.807	2.001		0.25	0.142	0.408
1984	2.166	2.13	2.209		2.109		1.881	1.729	1.978		1.749	1.198	2.299		0.284	0.157	0.472
1985	1.918	1.88	1.965		1.861		1.666	1.535	1.757		1.814	1.225	2.403		0.252	0.123	0.423
1986	1.968	1.927	2.019		1.905		1.699	1.558	1.795		1.525	1.006	2.045		0.269	0.132	0.455
1987	1.857	1.816	1.911		1.792		1.597	1.466	1.685		1.408	0.84	1.976		0.26	0.131	0.439
1988	1.771	1.73	1.825		1.704		1.52	1.4	1.599		1.386	0.787	1.986		0.252	0.133	0.42
1989	1.682	1.64	1.736		1.612		1.443	1.333	1.516		1.534	0.895	2.172		0.238	0.127	0.398
1990	1.624	1.582	1.679		1.553		1.396	1.296	1.463		1.407	0.907	1.907		0.228	0.122	0.38
1991	1.468	1.427	1.524		1.394		1.242	1.146	1.311		1.342	0.79	1.894		0.226	0.122	0.378
1992	1.578	1.535	1.64		1.495		1.324	1.212	1.403		1.432	0.728	2.136		0.255	0.142	0.427
1993	1.502	1.462	1.562		1.416		1.253	1.154	1.33		1.448	0.787	2.11		0.249	0.136	0.408
1994	1.798	1.753	1.869		1.693		1.486	1.356	1.585		1.258	0.61	1.906		0.312	0.168	0.512
1995	1.726	1.681	1.797		1.619		1.417	1.291	1.514		1.635	0.962	2.308		0.309	0.166	0.505
1996	1.716	1.668	1.788		1.605		1.408	1.287	1.502		1.662	1.016	2.308		0.308	0.166	0.501
1997	1.721	1.668	1.796		1.601		1.396	1.27	1.497		1.609	1.005	2.212		0.325	0.171	0.525
1998	1.967	1.908	2.054		1.831		1.591	1.438	1.707		1.557	0.808	2.305		0.376	0.2	0.613
1999	1.86	1.799	1.943		1.722		1.495	1.352	1.606		1.945	1.193	2.697		0.365	0.193	0.585
2000	1.703	1.643	1.782		1.568		1.363	1.237	1.463		1.727	0.954	2.501		0.34	0.18	0.54
2001	1.5	1.44	1.575		1.369		1.187	1.078	1.278		1.419	0.707	2.132		0.312	0.162	0.49
2002	1.7	1.636	1.79		1.554		1.35	1.216	1.446		1.186	0.515	1.857		0.35	0.19	0.571
2003	2.284	2.205	2.4		2.1		1.821	1.625	1.948		1.676	1.089	2.263		0.463	0.257	0.769
2004	1.861	1.794	1.958		1.701		1.487	1.345	1.582		2.116	1.321	2.912		0.374	0.212	0.607
2005	1.58	1.514	1.666		1.429		1.252	1.139	1.331		1.485	0.923	2.047		0.328	0.183	0.521
2006	1.501	1.436	1.589		1.351		1.187	1.077	1.257		1.404	0.791	2.018		0.314	0.179	0.506
2007	1.516	1.449	1.607		1.36		1.196	1.086	1.265		1.381	0.739	2.022		0.32	0.184	0.516
2008	1.631	1.559	1.73		1.463		1.288	1.166	1.359		1.63	0.971	2.289		0.343	0.2	0.557
2009	1.613	1.541	1.711		1.443		1.276	1.162	1.341		1.559	0.941	2.177		0.337	0.199	0.542
2010	1.66	1.576	1.767		1.488		1.323	1.204	1.398		1.548	0.961	2.135		0.336	0.178	0.553
2011	1.62	1.529	1.732		1.448		1.287	1.17	1.368		1.693	0.837	2.548		0.332	0.161	0.552
2012	1.616	1.536	1.728		1.433		1.27	1.155	1.341		1.324	0.661	1.987		0.346	0.194	0.563
2013	1.471	1.4	1.576		1.295		1.147	1.044	1.208		1.582	0.955	2.209		0.324	0.193	0.523
2014	1.547	1.458	1.66		1.369		1.223	1.106	1.289		1.496	0.811	2.181		0.324	0.169	0.546
2015	1.65	1.554	1.773		1.453		1.293	1.171	1.37		1.558	0.92	2.196		0.357	0.184	0.593
2016	1.592	1.495	1.713		1.396		1.243	1.129	1.319		1.583	1.053	2.113		0.349	0.176	0.576
2017	1.535	1.444	1.653		1.341		1.197	1.089	1.265		1.641	1.074	2.207		0.338	0.178	0.554
2018	1.483	1.393	1.6		1.293		1.16	1.06	1.225		1.514	0.975	2.052		0.323	0.168	0.53
2019	1.574	1.478	1.699		1.367		1.219	1.108	1.289		1.456	0.927	1.985		0.355	0.188	0.581
2020	1.475	1.38	1.595		1.274		1.141	1.041	1.207		1.6	0.914	2.285		0.333	0.174	0.544
2021	1.495	1.396	1.619		1.289		1.155	1.052	1.222		1.488	0.91	2.066		0.34	0.174	0.557

## Sheet: Figure1a_inset
unit: GtC	ELUC_trans	ELUC_pd	ELUC_pi	ELUC_TRENDY	EnvContr
mean	252.6	252.7	227.7	185.2	24.9
min	249.4		211.5	109.9	14.4
max	255.2		239.3	260.5	41.6
DGVM1	251.7		211.5		40.2
DGVM2	253.2		211.6		41.6
DGVM3	249.4		216.7		32.7
DGVM4	255.2		239.3		15.9
DGVM5	251.8		237.4		14.4

## Sheet: Figure1b
unit: GtC/year	Net change	Deforestation	Wood harvest	Reforestation	Regrowth after wood harvest	Other
Env. contr. in 2012-2021	0.339	0.392	0.277	-0.206	-0.139	0.014
