# Supplementary material for: A consistent budgeting of terrestrial carbon fluxes
Source: Nat Commun. 2024 Aug 28;15:7426. doi: 10.1038/s41467-024-51126-x (PMC11358497; doi:10.1038/s41467-024-51126-x)
Supplement: Supplementary file 6 — Source Data [file 41467_2024_51126_MOESM6_ESM.zip › Source Data/Data_Figure2.xlsx]

## Sheet: Figure2
unit: GtC/year	SLAND_trans	SLAND_trans_min	SLAND_trans_max		SLAND_pi	SLAND_pi_min	SLAND_pi_max		SLAND_TRENDY_yearly	SLAND_TRENDY_10yMovingAverage	SLAND_TRENDY_yearly_min	SLAND_TRENDY_yearly_max		RSS	RSS_min	RSS_max		LASC	LASC_min	LASC_max
1850	-0.384	-0.802	-0.235		-0.4	-0.833	-0.248		-0.492		-0.979	-0.005		0.016	0.006	0.031		0.035	0.016	0.073
1851	-0.382	-0.775	-0.235		-0.399	-0.814	-0.248		0.201		-0.235	0.636		0.017	0.006	0.038		0.038	0.017	0.084
1852	-0.379	-0.781	-0.233		-0.395	-0.81	-0.246		-0.129		-0.547	0.289		0.016	0.006	0.03		0.037	0.017	0.078
1853	-0.374	-0.76	-0.232		-0.391	-0.794	-0.245		0.084		-0.587	0.756		0.016	0.006	0.034		0.039	0.017	0.083
1854	-0.37	-0.752	-0.229		-0.385	-0.782	-0.242		-0.453		-1.032	0.127		0.016	0.006	0.03		0.038	0.017	0.08
1855	-0.367	-0.737	-0.227		-0.382	-0.767	-0.24		-0.253	-0.275	-0.849	0.343		0.016	0.006	0.03		0.039	0.018	0.081
1856	-0.363	-0.731	-0.225		-0.378	-0.757	-0.238		-0.609	-0.262	-1.073	-0.145		0.015	0.006	0.026		0.039	0.018	0.078
1857	-0.361	-0.713	-0.225		-0.377	-0.741	-0.238		-0.966	-0.237	-1.513	-0.419		0.016	0.006	0.027		0.039	0.018	0.08
1858	-0.358	-0.706	-0.224		-0.373	-0.735	-0.237		-0.292	-0.179	-0.764	0.181		0.016	0.006	0.029		0.04	0.018	0.082
1859	-0.354	-0.694	-0.224		-0.37	-0.724	-0.237		0.16	-0.262	-0.412	0.732		0.016	0.006	0.03		0.04	0.018	0.084
1860	-0.352	-0.687	-0.225		-0.368	-0.719	-0.238		-0.362	-0.286	-0.689	-0.034		0.016	0.006	0.032		0.037	0.017	0.078
1861	-0.353	-0.692	-0.229		-0.368	-0.721	-0.242		0.45	-0.254	-0.055	0.954		0.015	0.006	0.029		0.035	0.016	0.072
1862	-0.347	-0.689	-0.232		-0.362	-0.72	-0.246		0.449	-0.248	-0.117	1.015		0.015	0.006	0.031		0.034	0.016	0.072
1863	-0.357	-0.699	-0.238		-0.372	-0.728	-0.251		-0.75	-0.213	-1.497	-0.003		0.015	0.006	0.028		0.034	0.016	0.069
1864	-0.351	-0.694	-0.243		-0.366	-0.728	-0.257		-0.691	-0.253	-1.306	-0.077		0.016	0.007	0.035		0.034	0.017	0.075
1865	-0.358	-0.705	-0.25		-0.373	-0.738	-0.264		0.072	-0.276	-0.432	0.575		0.016	0.007	0.033		0.034	0.017	0.073
1866	-0.358	-0.708	-0.257		-0.374	-0.742	-0.271		-0.551	-0.314	-0.834	-0.269		0.016	0.007	0.034		0.034	0.017	0.074
1867	-0.373	-0.718	-0.263		-0.39	-0.753	-0.277		-0.614	-0.35	-1.07	-0.159		0.017	0.007	0.035		0.035	0.017	0.074
1868	-0.376	-0.723	-0.272		-0.393	-0.76	-0.284		-0.69	-0.41	-0.944	-0.435		0.017	0.008	0.037		0.035	0.018	0.076
1869	-0.384	-0.735	-0.281		-0.402	-0.772	-0.292		-0.069	-0.337	-0.737	0.598		0.018	0.008	0.037		0.035	0.018	0.076
1870	-0.386	-0.747	-0.291		-0.404	-0.784	-0.3		-0.741	-0.304	-1.152	-0.329		0.018	0.009	0.037		0.038	0.02	0.081
1871	-0.406	-0.765	-0.3		-0.424	-0.8	-0.309		0.083	-0.343	-0.306	0.471		0.019	0.009	0.035		0.039	0.021	0.081
1872	-0.412	-0.756	-0.309		-0.432	-0.804	-0.318		-0.152	-0.354	-0.657	0.352		0.021	0.01	0.047		0.042	0.022	0.094
1873	-0.425	-0.777	-0.318		-0.446	-0.818	-0.328		-0.014	-0.415	-0.714	0.687		0.021	0.01	0.041		0.043	0.023	0.09
1874	-0.428	-0.783	-0.328		-0.45	-0.829	-0.338		-0.361	-0.396	-0.91	0.188		0.022	0.011	0.046		0.044	0.024	0.096
1875	-0.448	-0.79	-0.338		-0.47	-0.835	-0.349		-0.318	-0.384	-0.95	0.313		0.023	0.011	0.046		0.046	0.025	0.097
1876	-0.452	-0.796	-0.349		-0.475	-0.84	-0.361		-0.668	-0.365	-1.147	-0.19		0.023	0.012	0.044		0.047	0.025	0.096
1877	-0.465	-0.804	-0.36		-0.489	-0.849	-0.372		-1.216	-0.367	-1.674	-0.757		0.024	0.012	0.045		0.048	0.026	0.099
1878	-0.472	-0.805	-0.371		-0.497	-0.853	-0.384		-0.504	-0.329	-0.988	-0.021		0.025	0.013	0.048		0.05	0.027	0.103
1879	-0.496	-0.807	-0.383		-0.523	-0.859	-0.396		0.05	-0.437	-0.513	0.613		0.027	0.013	0.052		0.052	0.028	0.107
1880	-0.503	-0.829	-0.394		-0.529	-0.87	-0.408		-0.545	-0.49	-1.069	-0.021		0.026	0.014	0.048		0.052	0.03	0.099
1881	-0.515	-0.829	-0.406		-0.542	-0.873	-0.421		0.061	-0.472	-0.533	0.655		0.027	0.015	0.05		0.055	0.031	0.104
1882	-0.53	-0.826	-0.418		-0.559	-0.872	-0.433		0.225	-0.493	-0.38	0.83		0.029	0.015	0.055		0.057	0.032	0.107
1883	-0.532	-0.824	-0.43		-0.562	-0.874	-0.446		-1.09	-0.459	-1.775	-0.405		0.029	0.016	0.054		0.059	0.033	0.112
1884	-0.551	-0.834	-0.441		-0.582	-0.883	-0.458		-0.89	-0.506	-1.529	-0.251		0.031	0.017	0.058		0.061	0.035	0.112
1885	-0.563	-0.84	-0.453		-0.595	-0.89	-0.471		-0.146	-0.56	-0.596	0.303		0.032	0.018	0.061		0.062	0.036	0.115
1886	-0.58	-0.851	-0.465		-0.612	-0.898	-0.483		-0.872	-0.601	-1.154	-0.59		0.032	0.018	0.065		0.064	0.037	0.114
1887	-0.583	-0.834	-0.476		-0.616	-0.891	-0.495		-0.876	-0.616	-1.34	-0.411		0.034	0.019	0.063		0.066	0.038	0.123
1888	-0.6	-0.847	-0.486		-0.634	-0.899	-0.506		-0.972	-0.676	-1.202	-0.743		0.034	0.02	0.067		0.067	0.039	0.12
1889	-0.608	-0.854	-0.497		-0.643	-0.919	-0.517		-0.494	-0.605	-1.169	0.181		0.035	0.02	0.071		0.069	0.04	0.124
1890	-0.627	-0.896	-0.507		-0.664	-0.97	-0.528		-0.95	-0.592	-1.352	-0.548		0.036	0.021	0.074		0.073	0.042	0.133
1891	-0.639	-0.859	-0.516		-0.676	-0.93	-0.537		-0.097	-0.638	-0.489	0.294		0.038	0.022	0.073		0.076	0.044	0.138
1892	-0.639	-0.901	-0.524		-0.678	-0.978	-0.546		-0.371	-0.667	-0.867	0.126		0.039	0.022	0.076		0.079	0.045	0.141
1893	-0.652	-0.912	-0.531		-0.691	-0.991	-0.554		-0.38	-0.702	-1.125	0.364		0.039	0.023	0.078		0.08	0.046	0.145
1894	-0.673	-0.96	-0.538		-0.713	-1.044	-0.562		-0.759	-0.675	-1.445	-0.073		0.04	0.023	0.083		0.082	0.047	0.152
1895	-0.66	-0.916	-0.545		-0.701	-0.997	-0.569		-0.605	-0.646	-1.33	0.119		0.041	0.024	0.081		0.085	0.048	0.152
1896	-0.689	-0.954	-0.55		-0.731	-1.039	-0.575		-1.162	-0.642	-1.661	-0.662		0.043	0.024	0.085		0.087	0.049	0.158
1897	-0.696	-0.962	-0.555		-0.739	-1.047	-0.58		-1.233	-0.644	-2.081	-0.385		0.043	0.025	0.085		0.088	0.05	0.16
1898	-0.697	-0.999	-0.559		-0.741	-1.088	-0.585		-0.698	-0.58	-1.217	-0.178		0.044	0.025	0.089		0.09	0.051	0.165
1899	-0.701	-0.953	-0.563		-0.745	-1.041	-0.588		-0.205	-0.675	-0.783	0.373		0.044	0.026	0.087		0.09	0.052	0.165
1900	-0.72	-0.989	-0.565		-0.768	-1.08	-0.592		-0.91	-0.732	-1.306	-0.514		0.047	0.026	0.091		0.097	0.055	0.173
1901	-0.726	-0.998	-0.568		-0.773	-1.09	-0.595		-0.119	-0.708	-0.63	0.392		0.048	0.027	0.092		0.099	0.057	0.177
1902	-0.725	-0.998	-0.57		-0.774	-1.09	-0.597		0.268	-0.712	-0.336	0.873		0.05	0.027	0.092		0.103	0.059	0.18
1903	-0.735	-1	-0.572		-0.786	-1.092	-0.6		-1.329	-0.704	-1.99	-0.668		0.051	0.028	0.092		0.105	0.06	0.182
1904	-0.736	-1.004	-0.574		-0.787	-1.098	-0.602		-1.329	-0.745	-2.033	-0.625		0.051	0.028	0.094		0.107	0.061	0.186
1905	-0.734	-1.007	-0.577		-0.786	-1.102	-0.605		-0.364	-0.791	-0.819	0.09		0.051	0.029	0.095		0.108	0.063	0.189
1906	-0.746	-1.01	-0.58		-0.798	-1.106	-0.609		-1.203	-0.812	-1.755	-0.652		0.052	0.029	0.096		0.11	0.064	0.192
1907	-0.763	-1.013	-0.583		-0.817	-1.11	-0.612		-1.147	-0.829	-1.776	-0.518		0.053	0.03	0.097		0.113	0.065	0.195
1908	-0.761	-1.017	-0.586		-0.816	-1.116	-0.616		-1.112	-0.907	-1.452	-0.772		0.055	0.03	0.098		0.115	0.066	0.198
1909	-0.76	-1.027	-0.591		-0.813	-1.127	-0.622		-0.664	-0.819	-1.419	0.091		0.053	0.031	0.1		0.114	0.068	0.201
1910	-0.775	-1.036	-0.596		-0.832	-1.138	-0.627		-1.121	-0.768	-1.653	-0.59		0.057	0.032	0.101		0.12	0.069	0.205
1911	-0.836	-1.156	-0.63		-0.896	-1.246	-0.668		-0.29	-0.792	-0.835	0.255		0.059	0.038	0.104		0.124	0.076	0.21
1912	-0.868	-1.256	-0.635		-0.942	-1.387	-0.679		-0.509	-0.79	-1.091	0.072		0.074	0.044	0.131		0.14	0.082	0.252
1913	-0.876	-1.235	-0.654		-0.955	-1.354	-0.701		-0.45	-0.842	-1.22	0.319		0.079	0.047	0.119		0.146	0.086	0.229
1914	-0.838	-1.139	-0.642		-0.907	-1.269	-0.691		-0.823	-0.811	-1.427	-0.218		0.07	0.043	0.13		0.139	0.089	0.242
1915	-0.903	-1.373	-0.627		-0.973	-1.465	-0.677		-0.597	-0.757	-1.237	0.043		0.071	0.05	0.12		0.141	0.09	0.234
1916	-0.887	-1.33	-0.619		-0.948	-1.412	-0.669		-1.186	-0.756	-1.602	-0.769		0.061	0.047	0.122		0.131	0.09	0.237
1917	-0.901	-1.458	-0.604		-0.967	-1.546	-0.653		-1.67	-0.841	-2.199	-1.142		0.067	0.047	0.128		0.138	0.091	0.245
1918	-0.895	-1.369	-0.585		-0.959	-1.457	-0.638		-0.796	-0.843	-1.418	-0.173		0.064	0.048	0.112		0.136	0.095	0.23
1919	-0.862	-1.292	-0.612		-0.923	-1.417	-0.671		-0.124	-0.922	-0.519	0.271		0.061	0.035	0.126		0.134	0.089	0.245
1920	-0.851	-1.305	-0.627		-0.924	-1.433	-0.685		-1.113	-0.892	-1.584	-0.641		0.073	0.035	0.147		0.153	0.094	0.277
1921	-0.861	-1.286	-0.596		-0.927	-1.429	-0.65		-1.141	-0.91	-1.596	-0.685		0.066	0.03	0.143		0.148	0.091	0.278
1922	-0.884	-1.337	-0.602		-0.946	-1.446	-0.658		-0.535	-0.814	-0.92	-0.15		0.062	0.04	0.109		0.147	0.102	0.249
1923	-0.913	-1.326	-0.591		-0.974	-1.458	-0.651		-1.238	-0.759	-1.792	-0.684		0.062	0.044	0.133		0.148	0.107	0.255
1924	-0.943	-1.383	-0.61		-1.017	-1.575	-0.67		-0.516	-0.702	-1.073	0.04		0.074	0.046	0.192		0.162	0.11	0.291
1925	-0.861	-1.265	-0.624		-0.953	-1.453	-0.688		-0.78	-0.743	-1.271	-0.289		0.091	0.041	0.188		0.181	0.107	0.29
1926	-0.854	-1.378	-0.591		-0.938	-1.546	-0.655		-0.224	-0.696	-0.856	0.407		0.084	0.039	0.168		0.175	0.106	0.274
1927	-0.78	-1.197	-0.566		-0.856	-1.339	-0.626		-1.127	-0.561	-1.613	-0.641		0.076	0.027	0.142		0.169	0.095	0.255
1928	-0.75	-0.984	-0.562		-0.808	-1.096	-0.626		-0.223	-0.572	-0.672	0.226		0.058	0.027	0.113		0.153	0.095	0.235
1929	-0.804	-1.169	-0.584		-0.876	-1.289	-0.658		-0.535	-0.522	-1.024	-0.046		0.072	0.042	0.121		0.168	0.111	0.255
1930	-0.808	-1.18	-0.568		-0.872	-1.272	-0.64		-0.639	-0.549	-1.208	-0.069		0.064	0.042	0.092		0.162	0.113	0.236
1931	-0.787	-1.36	-0.507		-0.847	-1.431	-0.572		0.204	-0.526	-0.635	1.043		0.06	0.03	0.081		0.16	0.104	0.243
1932	-0.808	-1.449	-0.521		-0.865	-1.515	-0.582		-0.637	-0.527	-1.275	0		0.056	0.031	0.068		0.158	0.106	0.237
1933	-0.808	-1.2	-0.537		-0.851	-1.266	-0.601		-0.741	-0.448	-1.28	-0.202		0.043	0.029	0.099		0.146	0.105	0.218
1934	-0.753	-1.193	-0.52		-0.817	-1.34	-0.581		-0.788	-0.485	-1.317	-0.26		0.064	0.035	0.147		0.167	0.111	0.267
1935	-0.732	-1.073	-0.492		-0.785	-1.24	-0.553		-0.546	-0.557	-1.149	0.057		0.053	0.024	0.167		0.157	0.105	0.29
1936	-0.754	-1.29	-0.506		-0.837	-1.493	-0.57		-0.233	-0.575	-0.985	0.519		0.083	0.028	0.202		0.187	0.106	0.328
1937	-0.755	-1.208	-0.53		-0.826	-1.428	-0.591		-0.343	-0.615	-0.967	0.282		0.071	0.028	0.22		0.177	0.106	0.349
1938	-0.79	-1.361	-0.566		-0.867	-1.549	-0.626		-0.593	-0.648	-1.549	0.364		0.077	0.032	0.188		0.184	0.111	0.32
1939	-0.77	-1.302	-0.536		-0.854	-1.481	-0.596		-1.256	-0.669	-1.882	-0.631		0.084	0.036	0.18		0.191	0.116	0.314
1940	-0.848	-1.505	-0.569		-0.937	-1.772	-0.634		-0.818	-0.602	-1.368	-0.269		0.089	0.042	0.267		0.215	0.132	0.424
1941	-0.919	-1.694	-0.584		-1.021	-1.99	-0.654		-0.199	-0.617	-0.849	0.452		0.102	0.053	0.296		0.24	0.149	0.47
1942	-0.9	-1.57	-0.589		-1.008	-1.842	-0.662		-0.958	-0.643	-1.338	-0.579		0.108	0.046	0.272		0.252	0.147	0.457
1943	-0.906	-1.672	-0.607		-1.018	-1.938	-0.683		-0.952	-0.728	-1.536	-0.369		0.112	0.042	0.266		0.261	0.146	0.46
1944	-0.887	-1.632	-0.608		-0.988	-1.839	-0.685		-0.119	-0.763	-0.986	0.749		0.101	0.035	0.207		0.253	0.14	0.406
1945	-0.995	-1.784	-0.597		-1.075	-1.994	-0.674		-0.703	-0.698	-1.357	-0.048		0.08	0.045	0.21		0.234	0.151	0.413
1946	-1.04	-1.875	-0.629		-1.137	-2.134	-0.706		-0.487	-0.812	-1.119	0.145		0.097	0.051	0.259		0.253	0.158	0.465
1947	-1.069	-1.842	-0.649		-1.179	-2.091	-0.73		-1.197	-0.886	-1.888	-0.506		0.11	0.05	0.248		0.267	0.158	0.459
1948	-1.077	-1.862	-0.637		-1.19	-2.125	-0.71		-0.937	-0.788	-1.653	-0.221		0.113	0.038	0.263		0.272	0.146	0.477
1949	-1.028	-1.733	-0.604		-1.129	-1.996	-0.665		-0.614	-0.794	-1.332	0.104		0.102	0.024	0.263		0.262	0.134	0.48
1950	-1	-1.656	-0.619		-1.111	-1.939	-0.682		-1.952	-0.861	-2.442	-1.463		0.11	0.027	0.282		0.3	0.157	0.549
1951	-1.04	-1.565	-0.657		-1.143	-1.83	-0.723		-0.944	-0.985	-1.614	-0.274		0.102	0.037	0.265		0.295	0.168	0.534
1952	-1.074	-1.723	-0.701		-1.198	-2.022	-0.774		0.026	-1.178	-0.885	0.938		0.124	0.044	0.299		0.325	0.179	0.58
1953	-1.116	-2.006	-0.716		-1.236	-2.232	-0.787		-1.013	-1.142	-1.805	-0.22		0.121	0.041	0.233		0.327	0.178	0.556
1954	-1.168	-2.013	-0.748		-1.272	-2.213	-0.817		-0.794	-1.046	-1.329	-0.259		0.103	0.027	0.23		0.317	0.168	0.567
1955	-1.147	-2.003	-0.771		-1.27	-2.177	-0.844		-1.934	-1.025	-2.606	-1.263		0.123	0.028	0.247		0.343	0.173	0.597
1956	-1.184	-1.947	-0.751		-1.287	-2.086	-0.821		-2.426	-0.954	-3.366	-1.486		0.104	0.032	0.259		0.333	0.181	0.623
1957	-1.222	-2.046	-0.778		-1.339	-2.217	-0.856		-0.828	-0.943	-1.389	-0.268		0.117	0.035	0.26		0.355	0.189	0.641
1958	-1.239	-2.065	-0.79		-1.367	-2.324	-0.875		0.023	-1.083	-0.51	0.556		0.128	0.032	0.289		0.376	0.19	0.686
1959	-1.281	-2.155	-0.807		-1.402	-2.348	-0.884		-0.41	-1.066	-1.122	0.302		0.12	0.032	0.308		0.39	0.211	0.741
1960	-1.214	-1.818	-0.78		-1.317	-2.09	-0.851		-1.236	-1.157	-1.767	-0.706		0.103	0.008	0.273		0.329	0.151	0.635
1961	-1.202	-1.775	-0.817		-1.314	-1.961	-0.889		-0.837	-1.006	-1.439	-0.235		0.112	0.006	0.275		0.32	0.142	0.609
1962	-1.274	-1.821	-0.863		-1.396	-2.051	-0.943		-1.377	-0.901	-2.125	-0.629		0.122	0.014	0.263		0.317	0.141	0.578
1963	-1.273	-1.663	-0.878		-1.413	-1.941	-0.959		-0.841	-0.987	-1.539	-0.143		0.141	0.001	0.279		0.33	0.125	0.585
1964	-1.44	-2.184	-0.952		-1.613	-2.59	-1.052		-1.705	-1.23	-2.363	-1.047		0.173	0.028	0.406		0.358	0.148	0.669
1965	-1.504	-2.093	-1.015		-1.695	-2.461	-1.127		-0.42	-1.262	-1.525	0.686		0.191	0.024	0.368		0.358	0.136	0.637
1966	-1.499	-1.948	-1.051		-1.704	-2.361	-1.178		-1.384	-1.211	-1.93	-0.837		0.205	0.012	0.414		0.368	0.122	0.653
1967	-1.566	-2.007	-1.078		-1.773	-2.405	-1.208		-1.685	-1.374	-2.241	-1.13		0.206	-0.004	0.399		0.376	0.109	0.654
1968	-1.652	-2.223	-1.135		-1.861	-2.609	-1.28		-2.41	-1.364	-3.02	-1.799		0.209	-0.006	0.413		0.381	0.1	0.692
1969	-1.75	-2.4	-1.181		-1.978	-2.837	-1.337		-0.723	-1.469	-1.106	-0.341		0.228	-0.002	0.437		0.391	0.101	0.683
1970	-1.762	-2.419	-1.195		-1.985	-2.82	-1.353		-0.729	-1.717	-1.425	-0.034		0.222	-0.023	0.414		0.395	0.093	0.675
1971	-1.837	-2.545	-1.253		-2.08	-2.995	-1.423		-2.468	-1.939	-3.307	-1.629		0.243	-0.027	0.451		0.417	0.094	0.717
1972	-1.866	-2.592	-1.244		-2.11	-3.037	-1.423		-1.278	-2.103	-1.96	-0.595		0.244	-0.036	0.445		0.427	0.086	0.736
1973	-1.803	-2.47	-1.249		-2.068	-2.935	-1.432		-1.894	-2.084	-2.739	-1.049		0.265	-0.065	0.522		0.448	0.062	0.793
1974	-1.869	-2.412	-1.278		-2.16	-2.819	-1.474		-4.18	-2.12	-5.178	-3.182		0.291	-0.048	0.565		0.472	0.078	0.831
1975	-2.02	-2.571	-1.331		-2.318	-3.041	-1.53		-2.638	-2.193	-3.305	-1.971		0.298	-0.04	0.574		0.486	0.09	0.849
1976	-2.095	-2.745	-1.408		-2.41	-3.262	-1.621		-3.025	-2.166	-4.037	-2.013		0.315	-0.051	0.642		0.507	0.083	0.921
1977	-2.054	-2.667	-1.413		-2.371	-3.128	-1.631		-1.491	-2.144	-2.262	-0.721		0.317	-0.09	0.579		0.518	0.047	0.893
1978	-2.086	-2.698	-1.416		-2.38	-3.141	-1.623		-2.769	-2.188	-3.619	-1.919		0.294	-0.095	0.542		0.489	0.037	0.847
1979	-2.225	-2.817	-1.485		-2.557	-3.324	-1.711		-1.454	-2.035	-2.352	-0.556		0.331	-0.061	0.663		0.524	0.068	0.946
1980	-2.295	-2.94	-1.539		-2.66	-3.553	-1.785		-0.466	-1.905	-1.713	0.781		0.366	-0.049	0.784		0.57	0.091	1.086
1981	-2.325	-3.009	-1.579		-2.706	-3.637	-1.837		-2.245	-1.922	-3.19	-1.3		0.38	-0.071	0.809		0.604	0.076	1.139
1982	-2.334	-2.966	-1.585		-2.694	-3.637	-1.847		-1.718	-1.859	-2.527	-0.91		0.361	-0.095	0.781		0.585	0.052	1.112
1983	-2.402	-3.177	-1.652		-2.772	-3.93	-1.925		-0.361	-1.754	-1.476	0.753		0.369	-0.089	0.753		0.62	0.06	1.124
1984	-2.336	-3.068	-1.682		-2.681	-3.77	-1.951		-2.885	-1.684	-3.82	-1.95		0.345	-0.123	0.73		0.629	0.034	1.198
1985	-2.269	-3.064	-1.701		-2.634	-3.4	-1.971		-2.806	-1.896	-3.63	-1.983		0.366	-0.125	0.736		0.617	-0.002	1.159
1986	-2.322	-3.165	-1.736		-2.666	-3.429	-2.004		-2.398	-2.084	-3.228	-1.568		0.344	-0.11	0.697		0.613	0.022	1.152
1987	-2.383	-3.254	-1.767		-2.74	-3.402	-2.042		-0.434	-2.089	-1.371	0.504		0.357	-0.074	0.681		0.617	0.057	1.12
1988	-2.389	-3.198	-1.728		-2.774	-3.555	-1.997		-2.068	-2.149	-3.144	-0.991		0.385	-0.069	0.764		0.637	0.064	1.124
1989	-2.443	-3.23	-1.782		-2.843	-3.653	-2.061		-3.578	-2.401	-4.328	-2.827		0.399	-0.042	0.795		0.638	0.085	1.136
1990	-2.583	-3.387	-1.855		-3.027	-4.109	-2.158		-2.343	-2.265	-3.086	-1.601		0.444	0.008	0.92		0.672	0.13	1.255
1991	-2.535	-3.369	-1.848		-3.007	-3.939	-2.16		-2.3	-2.165	-3.221	-1.38		0.472	0.02	0.943		0.698	0.142	1.282
1992	-2.531	-3.304	-1.859		-2.985	-3.777	-2.17		-2.315	-2.263	-3.329	-1.301		0.454	0.017	0.863		0.709	0.16	1.238
1993	-2.579	-3.369	-1.856		-3.044	-3.963	-2.172		-2.886	-2.538	-3.618	-2.154		0.465	0.037	0.891		0.713	0.19	1.251
1994	-2.638	-3.391	-1.893		-3.096	-4.162	-2.212		-1.521	-2.479	-2.482	-0.56		0.458	0.051	0.879		0.77	0.251	1.316
1995	-2.601	-3.344	-1.874		-3.054	-4.037	-2.194		-1.809	-2.479	-2.491	-1.126		0.453	0.036	0.91		0.762	0.235	1.341
1996	-2.547	-3.329	-1.882		-3.015	-3.862	-2.211		-3.379	-2.618	-4.098	-2.661		0.469	0.052	0.908		0.776	0.251	1.339
1997	-2.634	-3.388	-1.911		-3.122	-4.177	-2.251		-3.185	-2.631	-3.975	-2.395		0.489	0.116	0.971		0.814	0.334	1.417
1998	-2.675	-3.441	-1.939		-3.199	-4.228	-2.299		-1.473	-2.505	-2.567	-0.38		0.523	0.144	1.007		0.899	0.392	1.515
1999	-2.637	-3.408	-1.959		-3.16	-4.216	-2.326		-3.579	-2.453	-4.334	-2.824		0.523	0.123	0.973		0.887	0.372	1.469
2000	-2.716	-3.542	-1.942		-3.233	-4.511	-2.31		-3.735	-2.65	-4.502	-2.969		0.517	0.127	0.968		0.857	0.367	1.433
2001	-2.79	-3.618	-1.976		-3.313	-4.563	-2.342		-2.43	-2.663	-3.087	-1.773		0.522	0.173	0.944		0.835	0.408	1.363
2002	-2.822	-3.579	-2.016		-3.4	-4.65	-2.392		-1.055	-2.64	-1.931	-0.18		0.578	0.206	1.071		0.928	0.443	1.53
2003	-2.807	-3.528	-1.992		-3.384	-4.573	-2.375		-2.365	-2.595	-3.111	-1.619		0.577	0.217	1.045		1.04	0.517	1.625
2004	-2.835	-3.794	-1.964		-3.431	-4.849	-2.355		-3.492	-2.814	-4.251	-2.732		0.596	0.241	1.055		0.97	0.482	1.543
2005	-2.881	-3.714	-1.989		-3.487	-4.843	-2.381		-1.937	-2.76	-2.598	-1.275		0.605	0.245	1.13		0.933	0.471	1.562
2006	-2.877	-3.799	-2.001		-3.499	-4.978	-2.398		-3.151	-2.719	-3.753	-2.549		0.622	0.225	1.179		0.936	0.436	1.587
2007	-2.849	-3.614	-2.027		-3.49	-4.845	-2.441		-2.737	-2.89	-3.609	-1.866		0.641	0.239	1.231		0.961	0.453	1.652
2008	-2.888	-3.548	-2.09		-3.54	-4.803	-2.522		-3.66	-3.02	-4.473	-2.846		0.652	0.286	1.255		0.994	0.502	1.706
2009	-2.872	-3.606	-2.107		-3.545	-4.916	-2.545		-3.043	-3.141	-3.756	-2.33		0.673	0.275	1.31		1.01	0.488	1.762
2010	-2.819	-3.559	-2.112		-3.477	-4.764	-2.546		-3.322	-3.158	-4.347	-2.297		0.658	0.252	1.205		0.994	0.429	1.653
2011	-2.871	-3.63	-2.097		-3.523	-4.794	-2.531		-4.142	-3.176	-5.023	-3.261		0.652	0.269	1.164		0.984	0.43	1.608
2012	-3.005	-3.944	-2.192		-3.694	-5.245	-2.648		-2.348	-3.128	-3.29	-1.407		0.689	0.295	1.301		1.035	0.489	1.757
2013	-3.002	-3.943	-2.191		-3.694	-5.245	-2.648		-3.582	-3.21	-4.369	-2.796		0.692	0.298	1.302		1.016	0.491	1.724
2014	-3.003	-3.946	-2.189		-3.694	-5.245	-2.648		-3.66	-3.211	-4.519	-2.801		0.691	0.289	1.299		1.014	0.458	1.701
2015	-3.004	-3.948	-2.189		-3.694	-5.245	-2.648		-2.114	-3.221	-3.208	-1.02		0.69	0.285	1.297		1.047	0.469	1.753
2016	-3.002	-3.945	-2.186		-3.694	-5.245	-2.648		-2.671	-3.193	-3.689	-1.653		0.692	0.285	1.3		1.041	0.462	1.752
2017	-2.999	-3.943	-2.184		-3.694	-5.245	-2.648		-3.557	-3.129	-4.193	-2.922		0.695	0.285	1.302		1.033	0.464	1.735
2018	-2.999	-3.943	-2.183		-3.694	-5.245	-2.648		-3.674		-4.457	-2.891		0.695	0.283	1.302		1.019	0.451	1.715
2019	-2.998	-3.943	-2.182		-3.694	-5.245	-2.648		-3.138		-3.98	-2.296		0.696	0.281	1.302		1.051	0.47	1.76
2020	-2.997	-3.942	-2.181		-3.694	-5.245	-2.648		-3.048		-4.029	-2.068		0.697	0.28	1.303		1.031	0.454	1.731
2021	-2.996	-3.941	-2.179		-3.694	-5.245	-2.648		-3.5		-4.421	-2.58		0.698	0.278	1.304		1.039	0.453	1.741

## Sheet: Figure2_inset
unit: GtC	SLAND_trans	SLAND_pi	SLAND_TRENDY	RSS	LASC
mean	-224.9	-258	-211.8	33.1	58
min	-295.6	-358	-325.1	8.3	24.2
max	-159.9	-182.4	-98.5	62.4	95.1
DGVM1	-270.1	-322.4		52.3	92.4
DGVM2	-250.4	-296.3		45.9	87.5
DGVM3	-295.6	-358		62.4	95.1
DGVM4	-257.3	-265.6		8.3	24.2
DGVM5	-159.9	-182.4		22.5	37
