# Supplementary material for: A consistent budgeting of terrestrial carbon fluxes
Source: Nat Commun. 2024 Aug 28;15:7426. doi: 10.1038/s41467-024-51126-x (PMC11358497; doi:10.1038/s41467-024-51126-x)
Supplement: Supplementary file 6 — Source Data [file 41467_2024_51126_MOESM6_ESM.zip › Source Data/Data_Figure4.xlsx]

## Sheet: Figure4
unit: GtC/year	NetFlux_BLUE	NetFlux_BLUE_min	NetFlux_BLUE_max		NetFlux_TRENDY_yearly	NetFlux_TRENDY_10yMovingAverage	NetFlux_TRENDY_yearly_min	NetFlux_TRENDY_yearly_max		NetFlux_GCB_yearly	NetFlux_GCB_10yMovingAverage	NetFlux_GCB_yearly_min	NetFlux_GCB_yearly_max
1850	0.499	0.058	0.677		0.015		-0.511	0.541		0.171		-0.37	0.712
1851	0.543	0.126	0.721		0.803		0.408	1.197		0.888		0.384	1.393
1852	0.565	0.139	0.742		0.513		0.056	0.971		0.568		0.074	1.063
1853	0.596	0.184	0.771		0.711		0.131	1.291		0.798		0.073	1.523
1854	0.608	0.2	0.781		0.177		-0.554	0.908		0.267		-0.375	0.908
1855	0.618	0.221	0.791		0.394	0.353	-0.281	1.068		0.47	0.443	-0.188	1.128
1856	0.634	0.239	0.806		0.068	0.383	-0.468	0.605		0.123	0.462	-0.42	0.666
1857	0.644	0.265	0.814		-0.307	0.401	-0.843	0.229		-0.228	0.487	-0.843	0.388
1858	0.658	0.283	0.826		0.356	0.451	-0.091	0.803		0.455	0.544	-0.097	1.007
1859	0.67	0.304	0.835		0.804	0.365	0.141	1.467		0.915	0.457	0.276	1.554
1860	0.578	0.222	0.738		0.311	0.336	0.084	0.539		0.363	0.429	-0.032	0.758
1861	0.518	0.16	0.673		0.987	0.358	0.524	1.449		1.14	0.456	0.599	1.681
1862	0.502	0.142	0.646		1.01	0.352	0.401	1.62		1.134	0.455	0.54	1.728
1863	0.483	0.124	0.631		-0.149	0.379	-0.936	0.637		-0.065	0.483	-0.831	0.701
1864	0.469	0.11	0.605		-0.117	0.329	-0.634	0.399		-0.015	0.435	-0.65	0.619
1865	0.447	0.084	0.582		0.617	0.295	0.028	1.207		0.74	0.402	0.214	1.266
1866	0.436	0.072	0.566		0.01	0.247	-0.318	0.337		0.114	0.362	-0.205	0.432
1867	0.412	0.054	0.549		-0.036	0.223	-0.417	0.344		0.051	0.33	-0.424	0.527
1868	0.397	0.037	0.528		-0.145	0.178	-0.543	0.252		-0.028	0.276	-0.314	0.258
1869	0.375	0.012	0.505		0.465	0.263	-0.173	1.104		0.586	0.358	-0.094	1.265
1870	0.488	0.113	0.612		-0.168	0.308	-0.581	0.244		-0.037	0.402	-0.488	0.414
1871	0.518	0.143	0.653		0.739	0.291	0.43	1.048		0.817	0.375	0.379	1.255
1872	0.541	0.181	0.673		0.564	0.301	-0.044	1.173		0.597	0.377	0.05	1.145
1873	0.561	0.193	0.697		0.697	0.261	0.112	1.282		0.755	0.331	0.019	1.491
1874	0.581	0.21	0.711		0.338	0.3	-0.4	1.075		0.422	0.367	-0.175	1.018
1875	0.573	0.216	0.712		0.445	0.335	-0.294	1.183		0.472	0.397	-0.202	1.147
1876	0.586	0.227	0.718		0.116	0.376	-0.393	0.624		0.133	0.431	-0.404	0.67
1877	0.59	0.236	0.722		-0.444	0.38	-0.869	-0.018		-0.402	0.44	-0.923	0.119
1878	0.604	0.255	0.729		0.248	0.42	-0.237	0.733		0.323	0.489	-0.222	0.868
1879	0.595	0.269	0.731		0.818	0.325	0.118	1.518		0.888	0.393	0.269	1.507
1880	0.593	0.251	0.725		0.243	0.285	-0.238	0.725		0.303	0.35	-0.279	0.884
1881	0.588	0.257	0.72		0.771	0.305	0.235	1.306		0.908	0.377	0.259	1.557
1882	0.592	0.279	0.727		0.974	0.288	0.288	1.659		1.089	0.366	0.43	1.749
1883	0.608	0.299	0.733		-0.255	0.33	-1.021	0.511		-0.21	0.409	-0.944	0.524
1884	0.596	0.295	0.726		-0.067	0.289	-0.612	0.477		-0.004	0.371	-0.697	0.688
1885	0.584	0.29	0.712		0.646	0.241	0.095	1.198		0.74	0.324	0.219	1.262
1886	0.577	0.288	0.707		-0.053	0.207	-0.405	0.299		0.023	0.293	-0.366	0.411
1887	0.588	0.319	0.705		-0.023	0.207	-0.406	0.36		0.034	0.29	-0.501	0.569
1888	0.566	0.302	0.687		-0.159	0.165	-0.579	0.261		-0.064	0.243	-0.411	0.284
1889	0.568	0.289	0.687		0.332	0.245	-0.329	0.993		0.421	0.326	-0.305	1.146
1890	0.611	0.301	0.742		-0.101	0.267	-0.51	0.309		-0.003	0.352	-0.501	0.495
1891	0.642	0.381	0.777		0.777	0.241	0.465	1.089		0.877	0.32	0.378	1.377
1892	0.656	0.351	0.784		0.555	0.23	-0.072	1.182		0.614	0.304	0.026	1.201
1893	0.663	0.359	0.796		0.546	0.206	-0.092	1.184		0.623	0.282	-0.186	1.431
1894	0.652	0.322	0.8		0.147	0.244	-0.693	0.987		0.253	0.324	-0.502	1.009
1895	0.682	0.383	0.811		0.385	0.285	-0.43	1.2		0.418	0.368	-0.375	1.211
1896	0.661	0.353	0.813		-0.164	0.303	-0.744	0.415		-0.129	0.386	-0.723	0.465
1897	0.665	0.357	0.82		-0.257	0.305	-1.056	0.541		-0.19	0.397	-1.097	0.717
1898	0.671	0.328	0.823		0.219	0.372	-0.283	0.721		0.354	0.475	-0.257	0.965
1899	0.68	0.387	0.833		0.747	0.293	0.001	1.493		0.858	0.393	0.196	1.52
1900	0.73	0.417	0.899		0.071	0.251	-0.259	0.401		0.185	0.349	-0.348	0.718
1901	0.765	0.448	0.937		0.797	0.28	0.312	1.282		0.988	0.387	0.351	1.626
1902	0.805	0.486	0.973		1.229	0.285	0.607	1.85		1.394	0.395	0.669	2.119
1903	0.811	0.499	0.986		-0.242	0.304	-0.995	0.511		-0.2	0.417	-0.979	0.578
1904	0.835	0.521	1.01		-0.273	0.278	-0.912	0.366		-0.183	0.388	-1.002	0.636
1905	0.856	0.537	1.025		0.674	0.243	0.115	1.233		0.792	0.354	0.168	1.415
1906	0.857	0.546	1.035		-0.116	0.231	-0.718	0.485		-0.043	0.342	-0.746	0.659
1907	0.862	0.565	1.054		-0.066	0.221	-0.611	0.48		0.024	0.332	-0.747	0.794
1908	0.876	0.572	1.06		-0.044	0.154	-0.528	0.439		0.067	0.258	-0.494	0.628
1909	0.886	0.573	1.064		0.397	0.235	-0.392	1.187		0.522	0.349	-0.356	1.4
1910	0.83	0.523	1.019		-0.043	0.282	-0.593	0.508		0.059	0.4	-0.617	0.736
1911	0.755	0.38	0.972		0.698	0.266	0.203	1.192		0.889	0.376	0.206	1.571
1912	0.695	0.252	0.94		0.554	0.267	-0.131	1.239		0.652	0.374	-0.056	1.36
1913	0.669	0.257	0.903		0.573	0.21	-0.098	1.245		0.707	0.318	-0.157	1.571
1914	0.707	0.364	0.916		0.195	0.227	-0.576	0.966		0.333	0.345	-0.389	1.055
1915	0.62	0.097	0.909		0.512	0.276	-0.182	1.206		0.547	0.393	-0.202	1.295
1916	0.61	0.115	0.891		-0.106	0.27	-0.66	0.449		-0.057	0.392	-0.619	0.506
1917	0.589	-0.02	0.899		-0.642	0.187	-1.065	-0.218		-0.541	0.309	-1.187	0.105
1918	0.591	0.066	0.915		0.135	0.185	-0.366	0.635		0.339	0.311	-0.381	1.059
1919	0.602	0.138	0.865		0.882	0.112	0.239	1.525		1.003	0.238	0.476	1.53
1920	0.71	0.201	0.949		-0.103	0.151	-0.696	0.49		0.051	0.275	-0.568	0.67
1921	0.742	0.282	1.022		-0.133	0.128	-0.735	0.469		0.053	0.266	-0.561	0.668
1922	0.745	0.256	1.041		0.534	0.226	0.202	0.867		0.674	0.372	0.104	1.245
1923	0.721	0.25	1.057		-0.15	0.289	-0.866	0.566		-0.026	0.437	-0.722	0.671
1924	0.707	0.21	1.055		0.578	0.368	0.076	1.079		0.704	0.505	0.002	1.406
1925	0.804	0.344	1.056		0.29	0.337	-0.17	0.75		0.456	0.475	-0.195	1.107
1926	0.812	0.233	1.088		0.867	0.389	0.192	1.542		1.008	0.531	0.244	1.772
1927	0.893	0.422	1.119		-0.011	0.527	-0.735	0.713		0.109	0.673	-0.542	0.759
1928	0.93	0.642	1.13		0.925	0.518	0.37	1.481		1.018	0.67	0.394	1.641
1929	0.879	0.461	1.112		0.572	0.573	0.2	0.944		0.707	0.727	0.053	1.361
1930	0.884	0.459	1.137		0.42	0.542	-0.147	0.987		0.61	0.707	-0.106	1.327
1931	0.922	0.295	1.215		1.245	0.567	0.43	2.059		1.469	0.737	0.525	2.414
1932	0.909	0.215	1.211		0.439	0.561	-0.326	1.204		0.642	0.743	-0.125	1.41
1933	0.906	0.482	1.191		0.409	0.637	-0.177	0.995		0.546	0.829	-0.135	1.228
1934	0.965	0.472	1.213		0.262	0.597	-0.192	0.716		0.508	0.799	-0.161	1.178
1935	0.981	0.588	1.235		0.537	0.524	-0.034	1.108		0.751	0.734	0.024	1.478
1936	0.965	0.378	1.227		0.809	0.514	0.156	1.462		1.072	0.729	0.219	1.926
1937	0.963	0.461	1.201		0.753	0.496	0.078	1.428		0.964	0.703	0.222	1.706
1938	0.931	0.314	1.169		0.52	0.492	-0.41	1.45		0.722	0.685	-0.314	1.758
1939	0.948	0.372	1.196		-0.157	0.485	-0.773	0.46		0.06	0.678	-0.679	0.799
1940	0.999	0.288	1.294		0.32	0.577	-0.269	0.91		0.554	0.758	-0.168	1.275
1941	1.001	0.171	1.354		1.071	0.584	0.289	1.853		1.215	0.755	0.39	2.039
1942	1.047	0.324	1.376		0.392	0.58	-0.261	1.045		0.464	0.74	-0.188	1.116
1943	1.059	0.241	1.377		0.342	0.516	-0.03	0.714		0.474	0.664	-0.324	1.272
1944	1.066	0.27	1.362		1.183	0.502	0.302	2.064		1.307	0.636	0.287	2.327
1945	0.945	0.106	1.359		0.604	0.584	-0.141	1.35		0.714	0.706	-0.13	1.559
1946	0.885	0.002	1.313		0.776	0.494	0.108	1.443		0.926	0.603	0.102	1.75
1947	0.828	0.011	1.264		0.104	0.451	-0.684	0.892		0.201	0.541	-0.664	1.067
1948	0.804	-0.023	1.259		0.383	0.562	-0.423	1.19		0.447	0.653	-0.439	1.333
1949	0.83	0.087	1.268		0.66	0.583	-0.076	1.396		0.753	0.664	-0.135	1.642
1950	1.176	0.47	1.574		-0.576	0.548	-1.219	0.068		-0.469	0.618	-1.332	0.394
1951	1.199	0.63	1.598		0.647	0.47	-0.071	1.365		0.587	0.522	-0.42	1.594
1952	1.264	0.572	1.653		1.495	0.339	0.731	2.26		1.591	0.362	0.372	2.811
1953	1.287	0.356	1.701		0.559	0.425	-0.411	1.529		0.582	0.439	-0.57	1.734
1954	1.322	0.437	1.755		0.824	0.57	0.182	1.467		0.847	0.582	-0.173	1.868
1955	1.419	0.522	1.808		-0.171	0.659	-1.125	0.783		-0.243	0.659	-1.359	0.873
1956	1.471	0.666	1.916		-0.531	0.794	-1.662	0.6		-0.679	0.762	-1.991	0.634
1957	1.527	0.66	1.984		0.961	0.809	0.191	1.731		0.971	0.787	-0.129	2.071
1958	1.593	0.721	2.052		1.829	0.68	0.95	2.708		1.875	0.651	0.771	2.979
1959	1.751	0.83	2.238		1.549	0.676	0.83	2.268		1.532	0.663	0.252	2.812
1960	1.335	0.7	1.775		0.781	0.564	-0.033	1.594		0.56	0.558	-0.381	1.5
1961	1.115	0.511	1.506		0.795	0.668	0.038	1.552		0.832	0.679	-0.062	1.726
1962	0.924	0.352	1.339		0.204	0.703	-0.471	0.879		0.234	0.741	-0.721	1.189
1963	0.798	0.393	1.195		0.522	0.572	-0.022	1.065		0.704	0.61	-0.178	1.585
1964	0.561	-0.202	1.051		-0.3	0.297	-0.808	0.207		-0.208	0.317	-1.046	0.63
1965	0.271	-0.332	0.761		0.87	0.216	0.057	1.683		0.965	0.219	-0.222	2.152
1966	0.218	-0.243	0.665		-0.176	0.192	-0.78	0.427		-0.058	0.216	-0.753	0.636
1967	0.268	-0.184	0.755		-0.353	0.013	-0.79	0.084		-0.339	0.012	-1.084	0.407
1968	0.271	-0.308	0.785		-0.918	-0.007	-1.552	-0.283		-1.049	-0.014	-1.88	-0.218
1969	-0.048	-0.704	0.517		0.738	-0.112	0.174	1.302		0.552	-0.152	-0.043	1.147
1970	-0.109	-0.761	0.456		0.542	-0.35	-0.054	1.137		0.528	-0.431	-0.293	1.35
1971	-0.201	-0.912	0.38		-0.996	-0.56	-1.722	-0.27		-1.214	-0.672	-2.16	-0.268
1972	-0.154	-0.87	0.465		0.006	-0.699	-0.617	0.629		-0.023	-0.851	-0.861	0.816
1973	-0.167	-0.821	0.383		-0.534	-0.688	-1.414	0.346		-0.678	-0.846	-1.645	0.29
1974	-0.323	-0.869	0.263		-2.68	-0.724	-3.653	-1.706		-2.998	-0.902	-4.09	-1.907
1975	-0.432	-0.989	0.251		-1.231	-0.812	-1.865	-0.598		-1.443	-0.992	-2.254	-0.632
1976	-0.548	-1.179	0.132		-1.566	-0.791	-2.446	-0.685		-1.847	-0.98	-2.957	-0.738
1977	-0.402	-1.027	0.229		-0.237	-0.766	-0.971	0.497		-0.286	-0.963	-1.206	0.634
1978	-0.532	-1.159	0.128		-1.281	-0.779	-2.238	-0.324		-1.614	-1.012	-2.586	-0.643
1979	-0.72	-1.329	0.01		-0.143	-0.607	-0.852	0.566		-0.344	-0.849	-1.356	0.669
1980	-0.737	-1.402	0.005		0.757	-0.438	-0.234	1.747		0.651	-0.692	-0.691	1.993
1981	-0.554	-1.26	0.178		-0.749	-0.398	-1.567	0.068		-1.044	-0.689	-2.156	0.069
1982	-0.57	-1.228	0.161		-0.121	-0.312	-0.724	0.482		-0.513	-0.605	-1.504	0.478
1983	-0.354	-1.115	0.377		1.179	-0.173	0.14	2.218		0.952	-0.479	-0.359	2.264
1984	-0.021	-0.789	0.612		-0.986	-0.094	-1.841	-0.131		-1.434	-0.386	-2.656	-0.212
1985	-0.188	-1.021	0.358		-0.83	-0.265	-1.724	0.065		-1.416	-0.577	-2.472	-0.361
1986	-0.187	-1.072	0.376		-0.706	-0.414	-1.24	-0.172		-0.998	-0.743	-2.063	0.067
1987	-0.35	-1.261	0.242		1.15	-0.416	0.4	1.901		0.965	-0.738	-0.142	2.073
1988	-0.424	-1.274	0.212		-0.488	-0.473	-1.402	0.427		-0.684	-0.785	-1.893	0.526
1989	-0.569	-1.397	0.065		-1.852	-0.716	-2.487	-1.216		-2.246	-1.035	-3.161	-1.33
1990	-0.759	-1.606	-0.059		-0.737	-0.623	-1.317	-0.157		-1.009	-0.899	-1.889	-0.13
1991	-0.879	-1.754	-0.221		-0.771	-0.537	-1.45	-0.091		-1	-0.794	-1.989	-0.011
1992	-0.763	-1.58	-0.125		-0.695	-0.618	-1.596	0.206		-0.978	-0.887	-2.057	0.101
1993	-0.882	-1.712	-0.195		-1.243	-0.821	-1.809	-0.677		-1.552	-1.108	-2.346	-0.758
1994	-0.642	-1.439	0.059		-0.065	-0.747	-0.846	0.717		-0.073	-1.037	-1.124	0.978
1995	-0.671	-1.458	0.011		0.03	-0.707	-0.547	0.607		-0.362	-1.02	-1.155	0.43
1996	-0.627	-1.456	-0.01		-1.513	-0.817	-2.288	-0.738		-1.934	-1.153	-2.753	-1.115
1997	-0.214	-1.012	0.456		-0.877	-0.824	-1.914	0.16		-1.243	-1.166	-2.122	-0.364
1998	-0.542	-1.36	0.134		0.249	-0.716	-0.856	1.355		0.027	-1.032	-1.176	1.229
1999	-0.593	-1.411	0.024		-1.449	-0.642	-2.1	-0.799		-2.077	-0.959	-2.967	-1.188
2000	-0.845	-1.626	-0.131		-1.84	-0.75	-2.731	-0.95		-2.336	-1.154	-3.221	-1.45
2001	-1.119	-1.907	-0.364		-0.839	-0.778	-1.431	-0.246		-1.134	-1.183	-1.889	-0.379
2002	-0.865	-1.595	-0.123		0.388	-0.767	-0.343	1.119		0.361	-1.166	-0.631	1.352
2003	-0.337	-1.027	0.399		-0.503	-0.798	-1.133	0.126		-0.818	-1.193	-1.88	0.243
2004	-0.744	-1.653	0.06		-1.145	-1.009	-2.013	-0.276		-2.024	-1.435	-2.99	-1.058
2005	-1.099	-1.884	-0.272		-0.249	-0.986	-0.656	0.158		-0.646	-1.394	-1.454	0.162
2006	-1.036	-1.913	-0.225		-1.406	-0.963	-2.006	-0.807		-1.763	-1.36	-2.496	-1.031
2007	-1.166	-1.881	-0.411		-1.19	-1.103	-1.776	-0.604		-1.523	-1.525	-2.486	-0.56
2008	-1.087	-1.774	-0.361		-1.859	-1.223	-2.426	-1.293		-2.389	-1.664	-3.312	-1.466
2009	-0.992	-1.707	-0.299		-1.217	-1.352	-1.847	-0.587		-1.665	-1.813	-2.484	-0.846
2010	-0.995	-1.724	-0.354		-1.61	-1.427	-2.613	-0.607		-1.998	-1.842	-3.097	-0.898
2011	-1.039	-1.76	-0.33		-2.237	-1.42	-2.928	-1.546		-2.783	-1.842	-3.752	-1.814
2012	-1.18	-2.056	-0.442		-0.816	-1.369	-1.362	-0.27		-1.027	-1.809	-2.045	-0.009
2013	-1.324	-2.208	-0.584		-1.794	-1.423	-2.577	-1.012		-2.315	-1.893	-3.167	-1.464
2014	-1.182	-2.071	-0.432		-1.889	-1.433	-2.611	-1.168		-2.314	-1.907	-3.241	-1.388
2015	-0.979	-1.857	-0.238		-0.18	-1.45	-1.115	0.754		-0.64	-1.93	-1.802	0.521
2016	-1.221	-2.097	-0.478		-0.9	-1.415	-1.918	0.118		-1.431	-1.924	-2.531	-0.332
2017	-1.277	-2.157	-0.534		-1.729	-1.374	-2.387	-1.071		-2.37	-1.887	-3.136	-1.605
2018	-1.309	-2.191	-0.563		-1.954		-2.648	-1.261		-2.528		-3.421	-1.636
2019	-1.13	-2.005	-0.391		-1.388		-2.041	-0.735		-1.89		-2.851	-0.93
2020	-1.336	-2.213	-0.593		-1.263		-1.895	-0.631		-1.936		-3.005	-0.868
2021	-1.317	-2.192	-0.576		-1.829		-2.581	-1.078		-2.421		-3.451	-1.391

## Sheet: Figure4_inset
unit: GtC	NetFlux_BLUE	NetFlux_TRENDY	NetFlux_GCB
mean	52.5	-1.8	-8.7
min	-21.4	-114	-145.4
max	116.7	110.3	127.9
DGVM1	6.4
DGVM2	27.6
DGVM3	-21.4
DGVM4	22.7
DGVM5	116.7
