# Supplementary material for: A consistent budgeting of terrestrial carbon fluxes
Source: Nat Commun. 2024 Aug 28;15:7426. doi: 10.1038/s41467-024-51126-x (PMC11358497; doi:10.1038/s41467-024-51126-x)
Supplement: Supplementary file 6 — Source Data [file 41467_2024_51126_MOESM6_ESM.zip › Source Data/Data_Figure5.xlsx]

## Sheet: FigureE1
unit: GtC/year	BIM_BLUE_yearly	BIM_BLUE_10yMovingAverage	BIM_BLUE_yearly_min	BIM_BLUE_yearly_max		BIM_TRENDY_yearly	BIM_TRENDY_10yMovingAverage	BIM_TRENDY_yearly_min	BIM_TRENDY_yearly_max		BIM_GCB_yearly	BIM_GCB_10yMovingAverage	BIM_GCB_yearly_min	BIM_GCB_yearly_max
1850	0.199		-0.242	0.377		-0.285		-0.811	0.241		-0.129		-0.67	0.412
1851	0.293		-0.124	0.471		0.553		0.158	0.947		0.638		0.134	1.143
1852	0.385		-0.041	0.562		0.333		-0.124	0.791		0.388		-0.106	0.883
1853	0.476		0.064	0.651		0.591		0.011	1.171		0.678		-0.047	1.403
1854	0.548		0.14	0.721		0.117		-0.614	0.848		0.207		-0.435	0.848
1855	0.568	0.479	0.171	0.741		0.344	0.228	-0.331	1.018		0.42	0.318	-0.238	1.078
1856	0.594	0.504	0.199	0.766		0.028	0.276	-0.508	0.565		0.083	0.355	-0.46	0.626
1857	0.584	0.51	0.205	0.754		-0.367	0.302	-0.903	0.169		-0.288	0.388	-0.903	0.328
1858	0.578	0.501	0.203	0.746		0.276	0.349	-0.171	0.723		0.375	0.442	-0.177	0.927
1859	0.56	0.473	0.194	0.725		0.694	0.247	0.031	1.357		0.805	0.339	0.166	1.444
1860	0.458	0.432	0.102	0.618		0.191	0.191	-0.036	0.419		0.243	0.284	-0.152	0.638
1861	0.348	0.381	-0.01	0.503		0.817	0.179	0.354	1.279		0.97	0.277	0.429	1.511
1862	0.292	0.32	-0.068	0.436		0.8	0.132	0.191	1.41		0.924	0.235	0.33	1.518
1863	0.203	0.252	-0.156	0.351		-0.429	0.114	-1.216	0.357		-0.345	0.218	-1.111	0.421
1864	0.139	0.178	-0.22	0.275		-0.447	0.016	-0.964	0.069		-0.345	0.122	-0.98	0.289
1865	0.057	0.101	-0.306	0.192		0.227	-0.066	-0.362	0.817		0.35	0.041	-0.176	0.876
1866	-0.014	0.044	-0.378	0.116		-0.44	-0.162	-0.768	-0.113		-0.336	-0.047	-0.655	-0.018
1867	-0.098	-0.002	-0.456	0.039		-0.546	-0.232	-0.927	-0.166		-0.459	-0.125	-0.934	0.017
1868	-0.163	-0.039	-0.523	-0.032		-0.705	-0.318	-1.103	-0.308		-0.588	-0.22	-0.874	-0.302
1869	-0.215	-0.065	-0.578	-0.085		-0.125	-0.266	-0.763	0.514		-0.004	-0.171	-0.684	0.675
1870	-0.112	-0.08	-0.487	0.012		-0.768	-0.247	-1.181	-0.356		-0.637	-0.153	-1.088	-0.186
1871	-0.112	-0.084	-0.487	0.023		0.109	-0.281	-0.2	0.418		0.187	-0.197	-0.251	0.625
1872	-0.079	-0.078	-0.439	0.053		-0.056	-0.28	-0.664	0.553		-0.023	-0.204	-0.57	0.525
1873	-0.049	-0.064	-0.417	0.087		0.087	-0.324	-0.498	0.672		0.145	-0.254	-0.591	0.881
1874	-0.009	-0.043	-0.38	0.121		-0.252	-0.285	-0.99	0.485		-0.168	-0.218	-0.765	0.428
1875	0.013	-0.02	-0.344	0.152		-0.115	-0.249	-0.854	0.623		-0.088	-0.187	-0.762	0.587
1876	0.046	-0.01	-0.313	0.178		-0.424	-0.208	-0.933	0.084		-0.407	-0.153	-0.944	0.13
1877	0.04	-0.003	-0.314	0.172		-0.994	-0.204	-1.419	-0.568		-0.952	-0.144	-1.473	-0.431
1878	0.044	-0.004	-0.305	0.169		-0.312	-0.17	-0.797	0.173		-0.237	-0.101	-0.782	0.308
1879	0.015	-0.009	-0.311	0.151		0.238	-0.275	-0.462	0.938		0.308	-0.207	-0.311	0.927
1880	-0.007	-0.026	-0.349	0.125		-0.357	-0.334	-0.838	0.125		-0.297	-0.269	-0.879	0.284
1881	-0.042	-0.053	-0.373	0.09		0.141	-0.342	-0.395	0.676		0.278	-0.27	-0.371	0.927
1882	-0.088	-0.091	-0.401	0.047		0.294	-0.396	-0.392	0.979		0.409	-0.318	-0.25	1.069
1883	-0.102	-0.131	-0.411	0.023		-0.965	-0.394	-1.731	-0.199		-0.92	-0.315	-1.654	-0.186
1884	-0.184	-0.172	-0.485	-0.054		-0.847	-0.472	-1.392	-0.303		-0.784	-0.39	-1.477	-0.092
1885	-0.256	-0.212	-0.55	-0.128		-0.194	-0.557	-0.745	0.358		-0.1	-0.474	-0.621	0.422
1886	-0.333	-0.244	-0.622	-0.203		-0.963	-0.625	-1.315	-0.611		-0.887	-0.539	-1.276	-0.499
1887	-0.362	-0.269	-0.631	-0.245		-0.973	-0.655	-1.356	-0.59		-0.916	-0.572	-1.451	-0.381
1888	-0.364	-0.285	-0.628	-0.243		-1.089	-0.72	-1.509	-0.669		-0.994	-0.642	-1.341	-0.646
1889	-0.382	-0.298	-0.661	-0.263		-0.618	-0.658	-1.279	0.043		-0.529	-0.577	-1.255	0.196
1890	-0.329	-0.299	-0.639	-0.198		-1.041	-0.643	-1.45	-0.631		-0.943	-0.558	-1.441	-0.445
1891	-0.288	-0.283	-0.549	-0.153		-0.153	-0.663	-0.465	0.159		-0.053	-0.584	-0.552	0.447
1892	-0.254	-0.256	-0.559	-0.126		-0.355	-0.655	-0.982	0.272		-0.296	-0.581	-0.884	0.291
1893	-0.227	-0.216	-0.531	-0.094		-0.344	-0.647	-0.982	0.294		-0.267	-0.571	-1.076	0.541
1894	-0.198	-0.168	-0.528	-0.05		-0.703	-0.571	-1.543	0.137		-0.597	-0.491	-1.352	0.159
1895	-0.098	-0.11	-0.397	0.031		-0.395	-0.483	-1.21	0.42		-0.362	-0.4	-1.155	0.431
1896	-0.059	-0.048	-0.367	0.093		-0.884	-0.415	-1.464	-0.305		-0.849	-0.332	-1.443	-0.255
1897	0.035	0.015	-0.273	0.19		-0.887	-0.363	-1.686	-0.089		-0.82	-0.271	-1.727	0.087
1898	0.121	0.076	-0.222	0.273		-0.331	-0.249	-0.833	0.171		-0.196	-0.146	-0.807	0.415
1899	0.2	0.138	-0.093	0.353		0.267	-0.281	-0.479	1.013		0.378	-0.181	-0.284	1.04
1900	0.29	0.196	-0.023	0.459		-0.369	-0.284	-0.699	-0.039		-0.255	-0.186	-0.788	0.278
1901	0.335	0.244	0.018	0.507		0.367	-0.224	-0.118	0.852		0.558	-0.117	-0.079	1.196
1902	0.365	0.288	0.046	0.533		0.789	-0.195	0.167	1.41		0.954	-0.085	0.229	1.679
1903	0.391	0.328	0.079	0.566		-0.662	-0.155	-1.415	0.091		-0.62	-0.042	-1.399	0.158
1904	0.375	0.356	0.061	0.55		-0.733	-0.174	-1.372	-0.094		-0.643	-0.064	-1.462	0.176
1905	0.386	0.377	0.067	0.555		0.204	-0.208	-0.355	0.763		0.322	-0.097	-0.302	0.945
1906	0.377	0.387	0.066	0.555		-0.596	-0.22	-1.198	0.005		-0.523	-0.109	-1.226	0.179
1907	0.442	0.383	0.145	0.634		-0.486	-0.233	-1.031	0.06		-0.396	-0.122	-1.167	0.374
1908	0.396	0.371	0.092	0.58		-0.524	-0.301	-1.008	-0.041		-0.413	-0.197	-0.974	0.148
1909	0.416	0.358	0.103	0.594		-0.073	-0.219	-0.862	0.717		0.052	-0.105	-0.826	0.93
1910	0.39	0.337	0.083	0.579		-0.483	-0.18	-1.033	0.068		-0.381	-0.062	-1.057	0.296
1911	0.295	0.304	-0.08	0.512		0.238	-0.206	-0.257	0.732		0.429	-0.096	-0.254	1.111
1912	0.245	0.274	-0.198	0.49		0.104	-0.21	-0.581	0.789		0.202	-0.103	-0.506	0.91
1913	0.259	0.24	-0.153	0.493		0.163	-0.273	-0.508	0.835		0.297	-0.165	-0.567	1.161
1914	0.167	0.21	-0.176	0.376		-0.345	-0.258	-1.116	0.426		-0.207	-0.14	-0.929	0.515
1915	0.05	0.169	-0.473	0.339		-0.058	-0.222	-0.752	0.636		-0.023	-0.105	-0.772	0.725
1916	0.08	0.157	-0.415	0.361		-0.636	-0.228	-1.19	-0.081		-0.587	-0.106	-1.149	-0.024
1917	0.109	0.147	-0.5	0.419		-1.122	-0.319	-1.545	-0.698		-1.021	-0.197	-1.667	-0.375
1918	0.091	0.149	-0.434	0.415		-0.365	-0.324	-0.866	0.135		-0.161	-0.198	-0.881	0.559
1919	0.002	0.159	-0.462	0.265		0.282	-0.393	-0.361	0.925		0.403	-0.267	-0.124	0.93
1920	0.27	0.177	-0.239	0.509		-0.543	-0.336	-1.136	0.05		-0.389	-0.212	-1.008	0.23
1921	0.202	0.216	-0.258	0.482		-0.673	-0.338	-1.275	-0.071		-0.487	-0.2	-1.101	0.128
1922	0.265	0.249	-0.224	0.561		0.054	-0.227	-0.278	0.387		0.194	-0.081	-0.376	0.765
1923	0.351	0.295	-0.12	0.687		-0.52	-0.149	-1.236	0.196		-0.396	-0.001	-1.092	0.301
1924	0.347	0.344	-0.15	0.695		0.218	-0.055	-0.284	0.719		0.344	0.082	-0.358	1.046
1925	0.444	0.402	-0.016	0.696		-0.07	-0.055	-0.53	0.39		0.096	0.083	-0.555	0.747
1926	0.412	0.425	-0.167	0.688		0.467	0.002	-0.208	1.142		0.608	0.144	-0.156	1.372
1927	0.563	0.447	0.092	0.789		-0.341	0.144	-1.065	0.383		-0.221	0.29	-0.872	0.429
1928	0.58	0.452	0.292	0.78		0.575	0.124	0.02	1.131		0.668	0.276	0.044	1.291
1929	0.589	0.453	0.171	0.822		0.282	0.161	-0.09	0.654		0.417	0.315	-0.237	1.071
1930	0.494	0.468	0.069	0.747		0.03	0.12	-0.537	0.597		0.22	0.285	-0.496	0.937
1931	0.422	0.481	-0.205	0.715		0.745	0.14	-0.07	1.559		0.969	0.31	0.025	1.914
1932	0.319	0.508	-0.375	0.621		-0.151	0.145	-0.916	0.614		0.052	0.327	-0.715	0.82
1933	0.356	0.528	-0.068	0.641		-0.141	0.235	-0.727	0.445		-0.004	0.427	-0.685	0.678
1934	0.505	0.54	0.012	0.753		-0.198	0.207	-0.652	0.256		0.048	0.409	-0.621	0.718
1935	0.571	0.563	0.178	0.825		0.127	0.15	-0.444	0.698		0.341	0.36	-0.386	1.068
1936	0.675	0.618	0.088	0.937		0.519	0.183	-0.134	1.172		0.782	0.398	-0.071	1.636
1937	0.773	0.693	0.271	1.011		0.563	0.232	-0.112	1.238		0.774	0.439	0.032	1.516
1938	0.701	0.791	0.084	0.939		0.29	0.312	-0.64	1.22		0.492	0.505	-0.544	1.528
1939	0.818	0.898	0.242	1.066		-0.287	0.397	-0.903	0.33		-0.07	0.59	-0.809	0.669
1940	1.039	1	0.328	1.334		0.36	0.581	-0.229	0.95		0.594	0.762	-0.128	1.315
1941	1.171	1.065	0.341	1.524		1.241	0.657	0.459	2.023		1.385	0.828	0.56	2.209
1942	1.297	1.125	0.574	1.626		0.642	0.721	-0.011	1.295		0.714	0.881	0.062	1.366
1943	1.429	1.181	0.611	1.747		0.712	0.726	0.34	1.084		0.844	0.874	0.046	1.642
1944	1.526	1.245	0.73	1.822		1.643	0.789	0.762	2.524		1.767	0.923	0.747	2.787
1945	1.225	1.29	0.386	1.639		0.884	0.928	0.139	1.63		0.994	1.05	0.15	1.839
1946	1.275	1.361	0.392	1.703		1.166	0.891	0.498	1.833		1.316	1	0.492	2.14
1947	1.328	1.424	0.511	1.764		0.604	0.891	-0.184	1.392		0.701	0.981	-0.164	1.567
1948	1.344	1.475	0.517	1.799		0.923	1.031	0.117	1.73		0.987	1.122	0.101	1.873
1949	1.27	1.511	0.527	1.708		1.1	1.066	0.364	1.836		1.193	1.147	0.305	2.082
1950	1.746	1.537	1.04	2.144		-0.006	1.031	-0.649	0.638		0.101	1.101	-0.762	0.964
1951	1.799	1.611	1.23	2.198		1.247	0.98	0.529	1.965		1.187	1.032	0.18	2.194
1952	1.804	1.69	1.112	2.193		2.035	0.869	1.271	2.8		2.131	0.892	0.912	3.351
1953	1.797	1.766	0.866	2.211		1.069	0.961	0.099	2.039		1.092	0.975	-0.06	2.244
1954	1.782	1.765	0.897	2.215		1.284	1.026	0.642	1.927		1.307	1.038	0.287	2.328
1955	1.969	1.752	1.072	2.358		0.379	1.01	-0.575	1.333		0.307	1.01	-0.809	1.423
1956	2.061	1.719	1.256	2.506		0.059	1.096	-1.072	1.19		-0.089	1.064	-1.401	1.224
1957	2.087	1.66	1.22	2.544		1.521	1.06	0.751	2.291		1.531	1.038	0.431	2.631
1958	1.333	1.627	0.461	1.792		1.569	0.932	0.69	2.448		1.615	0.903	0.511	2.719
1959	1.141	1.578	0.22	1.628		0.939	0.928	0.22	1.658		0.922	0.915	-0.358	2.202
1960	1.415	1.525	0.78	1.855		0.861	0.839	0.047	1.674		0.64	0.833	-0.301	1.58
1961	1.205	1.296	0.601	1.596		0.885	0.829	0.128	1.642		0.922	0.84	0.028	1.816
1962	1.474	1.071	0.902	1.889		0.754	0.765	0.079	1.429		0.784	0.803	-0.171	1.739
1963	1.308	0.978	0.903	1.705		1.032	0.667	0.488	1.575		1.214	0.705	0.332	2.095
1964	1.251	0.894	0.488	1.741		0.39	0.44	-0.118	0.897		0.482	0.46	-0.356	1.32
1965	-0.319	0.742	-0.922	0.171		0.28	0.387	-0.533	1.093		0.375	0.39	-0.812	1.562
1966	-0.182	0.641	-0.643	0.265		-0.576	0.406	-1.18	0.027		-0.458	0.43	-1.153	0.236
1967	1.158	0.644	0.706	1.645		0.537	0.362	0.1	0.974		0.551	0.361	-0.194	1.297
1968	0.491	0.462	-0.088	1.005		-0.698	0.267	-1.332	-0.063		-0.829	0.26	-1.66	0.002
1969	-0.378	0.332	-1.034	0.187		0.408	0.129	-0.156	0.972		0.222	0.089	-0.373	0.817
1970	0.401	0.361	-0.251	0.966		1.052	0.008	0.456	1.647		1.038	-0.073	0.217	1.86
1971	1.239	0.424	0.528	1.82		0.444	-0.068	-0.282	1.17		0.226	-0.18	-0.72	1.172
1972	-0.354	0.527	-1.07	0.265		-0.194	-0.028	-0.817	0.429		-0.223	-0.18	-1.061	0.616
1973	0.013	0.314	-0.641	0.563		-0.354	-0.163	-1.234	0.526		-0.498	-0.321	-1.465	0.47
1974	1.537	0.3	0.991	2.123		-0.82	-0.132	-1.793	0.154		-1.138	-0.31	-2.23	-0.047
1975	0.318	0.193	-0.239	1.001		-0.481	-0.26	-1.115	0.152		-0.693	-0.44	-1.504	0.118
1976	0.842	0.07	0.211	1.522		-0.176	-0.299	-1.056	0.705		-0.457	-0.488	-1.567	0.652
1977	-0.972	-0.009	-1.597	-0.341		-0.807	-0.318	-1.541	-0.073		-0.856	-0.515	-1.776	0.064
1978	0.358	0.081	-0.269	1.018		-0.391	-0.2	-1.348	0.566		-0.724	-0.433	-1.696	0.247
1979	-1.45	-0.032	-2.059	-0.72		-0.873	-0.122	-1.582	-0.164		-1.074	-0.364	-2.086	-0.061
1980	-0.827	-0.104	-1.492	-0.085		0.667	-0.055	-0.324	1.657		0.561	-0.309	-0.781	1.903
1981	0.446	-0.133	-0.26	1.178		0.251	-0.068	-0.567	1.068		-0.044	-0.359	-1.156	1.069
1982	0.54	-0.078	-0.118	1.271		0.989	0.037	0.386	1.592		0.597	-0.256	-0.394	1.588
1983	-1.114	-0.194	-1.875	-0.383		0.419	0.054	-0.62	1.458		0.192	-0.252	-1.119	1.504
1984	0.819	-0.315	0.051	1.452		-0.146	0.001	-1.001	0.709		-0.594	-0.291	-1.816	0.628
1985	0.032	-0.113	-0.801	0.578		-0.61	0.017	-1.504	0.285		-1.196	-0.295	-2.252	-0.141
1986	1.393	0.048	0.508	1.956		0.874	0.032	0.34	1.408		0.582	-0.297	-0.483	1.647
1987	-2.14	0.173	-3.051	-1.548		-0.64	0.187	-1.39	0.111		-0.825	-0.135	-1.932	0.283
1988	-0.854	0.273	-1.704	-0.218		-0.918	0.249	-1.832	-0.003		-1.114	-0.063	-2.323	0.096
1989	0.571	0.429	-0.257	1.205		-0.712	0.215	-1.347	-0.076		-1.106	-0.104	-2.021	-0.19
1990	0.791	0.349	-0.056	1.491		0.813	0.29	0.233	1.393		0.541	0.014	-0.339	1.42
1991	1.691	0.286	0.816	2.349		1.799	0.362	1.12	2.479		1.57	0.105	0.581	2.559
1992	1.537	0.311	0.72	2.175		1.605	0.35	0.704	2.506		1.322	0.081	0.243	2.401
1993	0.448	0.525	-0.382	1.135		0.087	0.347	-0.479	0.653		-0.222	0.06	-1.016	0.572
1994	0.018	0.386	-0.779	0.719		0.595	0.294	-0.186	1.377		0.587	0.004	-0.464	1.638
1995	-0.591	0.458	-1.378	0.091		0.11	0.408	-0.467	0.687		-0.282	0.095	-1.075	0.51
1996	1.643	0.523	0.814	2.26		0.757	0.372	-0.018	1.532		0.336	0.036	-0.483	1.155
1997	-0.004	0.359	-0.802	0.666		-0.667	0.225	-1.704	0.37		-1.033	-0.117	-1.912	-0.154
1998	-2.242	0.107	-3.06	-1.566		-1.451	0.091	-2.556	-0.345		-1.673	-0.225	-2.876	-0.471
1999	1.287	0.056	0.469	1.904		0.431	0.06	-0.22	1.081		-0.197	-0.257	-1.087	0.692
2000	1.445	0.195	0.664	2.159		0.45	0.101	-0.441	1.34		-0.046	-0.303	-0.931	0.84
2001	0.051	0.182	-0.737	0.806		0.331	0.103	-0.261	0.924		0.036	-0.302	-0.719	0.791
2002	-0.985	0.118	-1.715	-0.243		0.268	0.09	-0.463	0.999		0.241	-0.309	-0.751	1.232
2003	-0.057	0.161	-0.747	0.679		-0.223	0.198	-0.853	0.406		-0.538	-0.197	-1.6	0.523
2004	1.406	0.523	0.497	2.21		1.005	0.403	0.137	1.874		0.126	-0.023	-0.84	1.092
2005	-0.719	0.551	-1.504	0.108		0.131	0.494	-0.276	0.538		-0.266	0.086	-1.074	0.542
2006	0.994	0.437	0.117	1.805		0.624	0.418	0.024	1.223		0.267	0.021	-0.466	0.999
2007	0.434	0.64	-0.281	1.189		0.41	0.473	-0.176	0.996		0.077	0.051	-0.886	1.04
2008	1.373	0.783	0.686	2.099		0.601	0.528	0.034	1.167		0.071	0.087	-0.852	0.994
2009	1.568	0.818	0.853	2.261		1.343	0.532	0.713	1.973		0.895	0.071	0.076	1.714
2010	0.305	0.8	-0.424	0.946		-0.31	0.483	-1.313	0.693		-0.698	0.068	-1.797	0.402
2011	2.081	0.812	1.36	2.79		0.883	0.49	0.192	1.574		0.337	0.068	-0.632	1.306
2012	0.45	0.639	-0.426	1.188		0.814	0.387	0.268	1.36		0.603	-0.053	-0.415	1.621
2013	0.286	0.693	-0.598	1.026		-0.184	0.398	-0.967	0.598		-0.705	-0.072	-1.557	0.146
2014	1.228	0.611	0.339	1.978		0.521	0.328	-0.201	1.242		0.096	-0.146	-0.831	1.022
2015	-0.599	0.489	-1.477	0.142		0.2	0.203	-0.735	1.134		-0.26	-0.277	-1.422	0.901
2016	-0.731	0.466	-1.607	0.012		-0.41	0.249	-1.428	0.608		-0.941	-0.26	-2.041	0.158
2017	0.973	0.305	0.093	1.716		0.521	0.157	-0.137	1.179		-0.12	-0.356	-0.886	0.645
2018	0.551		-0.331	1.297		-0.094		-0.788	0.599		-0.668		-1.561	0.224
2019	0.35		-0.525	1.089		0.092		-0.561	0.745		-0.41		-1.371	0.55
2020	0.074		-0.803	0.817		0.147		-0.485	0.779		-0.526		-1.595	0.542
2021	0.473		-0.402	1.214		-0.039		-0.791	0.712		-0.631		-1.661	0.399
